# Supplementary material for: Transcriptome-wide analysis of filarial extract-primed human monocytes reveal changes in LPS-induced PTX3 expression levels
Source: Sci Rep. 2019 Feb 22;9:2562. doi: 10.1038/s41598-019-38985-x (PMC6385373; doi:10.1038/s41598-019-38985-x)
Supplement: Supplementary file 2 — Supplementary Table S2 [file 41598_2019_38985_MOESM2_ESM.xlsx]

## Sheet: 20151217_Limma_TopResults_LPS_B
Annotation			LPS vs con			BmA + LPS vs con
ProbeID	RefSeq_ID	Symbol	P.Value	adj.P.Val	FC	P.Value	adj.P.Val	FC
ILMN_2148668	NM_001268.2	RCBTB2	9.82424e-53	1.81277e-48	-7.8337	1.33561e-51	2.46446e-47	-7.80124
ILMN_1683700	NM_003809.2	TNFSF12	4.4558e-43	3.38434e-39	-4.68549	9.14688e-41	5.62594e-37	-4.3886
ILMN_1651832	NM_006795.2	EHD1	5.50239e-43	3.38434e-39	13.2432	3.2954e-40	1.52017e-36	11.4168
ILMN_1785202	NM_003151.2	STAT4	1.76014e-42	8.11952e-39	10.2801	5.1505e-41	4.75185e-37	9.93346
ILMN_2140990	NM_003656.3	CAMK1	3.57272e-42	1.31848e-38	-3.224	5.52925e-40	1.65388e-36	-3.081
ILMN_1703650	NM_006058.3	TNIP1	3.40314e-41	1.04658e-37	9.19158	4.53407e-40	1.65388e-36	9.11966
ILMN_2093343	NM_016619.1	PLAC8	3.07434e-40	8.10395e-37	21.2411	6.27421e-40	1.65388e-36	22.8843
ILMN_1653026	NM_016619.1	PLAC8	2.06971e-39	4.77379e-36	18.2749	2.31186e-39	5.3323e-36	20.1463
ILMN_1720373	NM_003486.5	SLC7A5	2.55759e-39	5.24363e-36	13.3961	1.14835e-34	9.21273e-32	9.82077
ILMN_1659843	NM_006260.2	DNAJC3	6.76733e-39	1.24871e-35	3.5672	4.42564e-35	4.0831e-32	3.16692
ILMN_2054297	NM_000963.1	PTGS2	1.06613e-38	1.78838e-35	23.3149	2.95147e-35	3.02558e-32	18.0246
ILMN_1722158	NM_004347.1	CASP5	2.20859e-38	3.39608e-35	7.5301	2.24111e-34	1.72304e-31	6.15094
ILMN_1656934	NM_004726.2	REPS2	2.44432e-38	3.46943e-35	-2.18293	8.84234e-36	1.0547e-32	-2.09454
ILMN_1811364	XM_938742.1	SGPP2	4.04275e-38	5.32835e-35	5.08208	6.13047e-34	4.35075e-31	4.27716
ILMN_1686989	NM_198336.1	INSIG1	5.00748e-38	6.15987e-35	4.7235	1.37021e-31	5.49635e-29	3.59264
ILMN_1701514	NM_147686.1	TRAF3IP2	5.67652e-38	6.54645e-35	6.6996	2.44461e-37	5.012e-34	6.86417
ILMN_1807372	NM_000675.3	ADORA2A	6.6015e-38	7.16534e-35	12.5055	4.13667e-37	7.63299e-34	12.7295
ILMN_1733998	NM_005771.3	DHRS9	2.35832e-37	2.41754e-34	-12.9189	6.8799e-36	9.06771e-33	-12.3888
ILMN_1703074	NM_001304.3	CPD	3.42009e-37	3.32145e-34	3.71898	6.7124e-36	9.06771e-33	3.66817
ILMN_1691846	NM_015714.2	G0S2	7.84849e-37	7.24102e-34	9.62075	5.20543e-31	1.92101e-28	6.70507
ILMN_1672295	NM_025079.1	ZC3H12A	1.28633e-36	1.13025e-33	5.46385	7.1871e-34	4.91172e-31	4.9303
ILMN_1786429	NM_005767.4	P2RY5	1.70771e-36	1.4323e-33	-5.91648	9.99489e-37	1.6766e-33	-6.39445
ILMN_1786273	NM_198446.1	C1orf122	1.95521e-36	1.56859e-33	5.06422	3.74129e-35	3.63339e-32	4.97977
ILMN_1677511	NM_000963.1	PTGS2	2.17253e-36	1.67031e-33	15.3896	4.4439e-32	1.99997e-29	11.3215
ILMN_1698218	NM_005658.3	TRAF1	3.30651e-36	2.44047e-33	7.29591	1.84026e-33	1.17091e-30	6.46573
ILMN_1675852	XM_937285.1	LOC650518	5.61979e-36	3.85131e-33	2.76931	9.14543e-36	1.0547e-32	2.84824
ILMN_1668822	NM_006399.2	BATF	5.63545e-36	3.85131e-33	5.67521	2.45204e-32	1.29271e-29	4.84733
ILMN_1662795	NM_000067.1	CA2	6.89511e-36	4.54387e-33	-4.95044	5.20414e-35	4.5727e-32	-4.97983
ILMN_1737157	NM_020895.2	GRAMD1A	1.97432e-35	1.25621e-32	6.26793	2.65688e-35	2.88381e-32	6.62949
ILMN_1862684			2.28679e-35	1.40653e-32	5.31865	1.25324e-32	7.00751e-30	4.80097
ILMN_1778321	NM_017585.2	SLC2A6	2.8368e-35	1.68854e-32	4.07632	6.15444e-36	9.06771e-33	4.43324
ILMN_1786601	NM_002657.2	PLAGL2	3.2379e-35	1.86705e-32	4.07331	1.42629e-33	9.39928e-31	3.94056
ILMN_1654289	NM_005229.2	ELK1	4.77268e-35	2.66865e-32	3.21123	6.76057e-32	2.90107e-29	2.94029
ILMN_1779015	NM_207336.1	ZNF467	5.9542e-35	3.23138e-32	-5.85221	8.85976e-30	2.63678e-27	-4.55169
ILMN_1660624	NM_001031801.1	LIMK2	8.26278e-35	4.35614e-32	3.92691	3.29863e-32	1.62742e-29	3.63206
ILMN_3235832	XM_001133190.1	LOC728835	9.1431e-35	4.68635e-32	16.7181	3.07902e-32	1.57817e-29	14.3366
ILMN_1732921	NM_002214.2	ITGB8	1.59693e-34	7.96396e-32	3.18246	2.61104e-31	9.83243e-29	2.90694
ILMN_2338038	NM_013410.2	AK3L1	1.83835e-34	8.92664e-32	4.66746	2.06798e-32	1.12231e-29	4.40004
ILMN_1803686	NM_000022.2	ADA	1.90484e-34	9.01231e-32	3.35341	2.49816e-33	1.48697e-30	3.3319
ILMN_1652777	NM_006779.2	CDC42EP2	2.13626e-34	9.85455e-32	3.31589	4.68644e-33	2.70232e-30	3.2634
ILMN_1653708	NM_001018070.1	CORO1B	2.26894e-34	1.02114e-31	-3.10522	4.56101e-29	1.15287e-26	-2.62729
ILMN_2121816	NM_003272.1	GPR137B	3.39824e-34	1.49296e-31	3.23656	5.69837e-32	2.50348e-29	3.07158
ILMN_1711608	NM_012446.2	SSBP2	4.12664e-34	1.77081e-31	-2.83451	8.12974e-32	3.33356e-29	-2.69892
ILMN_1775501	NM_000576.2	IL1B	6.42216e-34	2.61692e-31	36.8466	3.44434e-32	1.62961e-29	33.3856
ILMN_1716276	NM_207007.2	CCL4L2	6.4254e-34	2.61692e-31	17.0655	1.90064e-31	7.30636e-29	14.6684
ILMN_1753712	NM_003765.1	STX10	6.52386e-34	2.61692e-31	-3.03776	8.61815e-31	3.05812e-28	-2.79253
ILMN_1714965	NM_003998.2	NFKB1	7.42277e-34	2.91415e-31	3.17183	7.25787e-30	2.26987e-27	2.80902
ILMN_1674167	NM_000572.2	IL10	1.06577e-33	4.09701e-31	4.14451	4.1011e-27	6.41301e-25	3.16415
ILMN_1773154	NM_020529.1	NFKBIA	1.41323e-33	5.32181e-31	2.96693	3.3515e-32	1.62742e-29	2.91919
ILMN_2342579	NM_002185.2	IL7R	1.93777e-33	7.15116e-31	12.6778	3.83103e-32	1.76725e-29	12.2927
ILMN_1763452	NM_006495.3	EVI2B	2.59081e-33	9.37365e-31	-7.91213	3.03789e-27	4.87436e-25	-5.51653
ILMN_1686109	NM_145898.1	CCL23	2.92246e-33	1.03702e-30	16.9204	8.80296e-35	7.38328e-32	22.0159
ILMN_2402341	NM_001040056.1	MAPK3	3.01479e-33	1.0496e-30	-3.41284	3.28797e-29	8.922e-27	-2.99004
ILMN_1779257	NM_001250.4	CD40	3.34809e-33	1.14405e-30	5.75441	5.96261e-30	1.89693e-27	4.99352
ILMN_1709937	NM_002250.2	KCNN4	4.31522e-33	1.44772e-30	3.45718	3.85594e-29	9.94796e-27	3.03473
ILMN_2100209	NM_001001435.2	CCL4L1	6.04879e-33	1.99308e-30	16.5406	1.19404e-29	3.38961e-27	13.1076
ILMN_1782389	NM_005558.3	LAD1	6.62982e-33	2.1462e-30	6.88309	7.01113e-32	2.94021e-29	6.84935
ILMN_1814213	NM_152391.3	PQLC3	8.59904e-33	2.73568e-30	-2.60717	1.84236e-27	3.11883e-25	-2.25467
ILMN_1704024	NM_017854.1	TMEM160	1.07376e-32	3.35813e-30	-2.5682	1.14486e-27	2.03124e-25	-2.2467
ILMN_1721876	NM_003255.4	TIMP2	1.44807e-32	4.44116e-30	-7.15088	1.72271e-27	2.94328e-25	-5.39064
ILMN_1807206	NM_138452.1	DHRS1	1.46819e-32	4.44116e-30	-2.16138	2.7328e-27	4.4233e-25	-1.92528
ILMN_1698766	NM_013258.3	PYCARD	1.54164e-32	4.58813e-30	-5.05531	3.70658e-27	5.89602e-25	-3.94021
ILMN_1805827	NM_021129.3	PPA1	2.33798e-32	6.84767e-30	8.15472	1.11815e-29	3.22378e-27	7.15688
ILMN_2218856	NM_021006.4	CCL3L1	2.51315e-32	7.24573e-30	14.8552	8.54407e-29	2.07441e-26	11.5929
ILMN_2199439	NM_000067.1	CA2	2.68964e-32	7.63526e-30	-3.85607	2.43629e-30	8.17354e-28	-3.67021
ILMN_1764030	NM_005064.3	CCL23	2.87739e-32	8.04448e-30	12.1169	2.52696e-34	1.8651e-31	16.1332
ILMN_2091347	NM_005896.2	IDH1	2.98141e-32	8.2109e-30	-3.12917	1.63223e-26	2.28166e-24	-2.58877
ILMN_1700923	NM_032852.2	ATG4C	3.08698e-32	8.37661e-30	-2.75569	1.46045e-28	3.28637e-26	-2.49771
ILMN_2323048	NM_001034025.1	ERP29	3.64639e-32	9.75119e-30	-2.48489	1.85112e-28	4.11529e-26	-2.27256
ILMN_1702691	NM_006290.2	TNFAIP3	3.73349e-32	9.84149e-30	5.72977	2.01828e-30	6.89653e-28	5.45024
ILMN_1811616	NM_030636.2	EEPD1	5.87697e-32	1.52735e-29	-2.0677	1.42774e-31	5.60524e-29	-2.09913
ILMN_1730816	NM_019858.1	GPR162	8.6624e-32	2.21998e-29	-6.40931	4.20251e-27	6.46206e-25	-5.01344
ILMN_1718977	NM_015675.2	GADD45B	1.30477e-31	3.29804e-29	3.74111	2.16779e-26	2.94118e-24	3.06703
ILMN_1676159	NM_016542.3	MST4	1.46288e-31	3.64772e-29	6.31766	8.84453e-30	2.63678e-27	5.96837
ILMN_1667260	NM_002746.1	MAPK3	1.84246e-31	4.53293e-29	-3.89728	4.8509e-27	7.33679e-25	-3.29295
ILMN_1780601	NM_001974.3	EMR1	2.47764e-31	6.01544e-29	6.00852	1.43619e-30	5.00013e-28	6.07894
ILMN_1683774	NM_000417.1	IL2RA	2.81928e-31	6.75603e-29	6.65596	1.54015e-27	2.65596e-25	5.4996
ILMN_1770768	NM_003037.1	SLAMF1	2.87104e-31	6.79185e-29	11.9692	5.00455e-27	7.44709e-25	8.92757
ILMN_1703433	NM_020360.2	PLSCR3	3.22686e-31	7.53697e-29	-2.786	4.97257e-27	7.44709e-25	-2.47286
ILMN_1815552	NM_173474.2	NTAN1	3.66466e-31	8.45255e-29	-2.96621	3.44199e-28	7.13614e-26	-2.73688
ILMN_2296036	NM_002828.2	PTPN2	4.03579e-31	9.19362e-29	3.2939	3.99263e-27	6.29675e-25	2.88942
ILMN_2231020	NR_000034.1	TMEM185B	4.37776e-31	9.85102e-29	2.66038	2.99775e-28	6.38037e-26	2.48612
ILMN_2105573	NM_001001437.3	CCL3L3	4.56409e-31	1.01466e-28	10.9502	9.71342e-29	2.32769e-26	9.69018
ILMN_1806908	NM_002738.5	PRKCB1	5.1059e-31	1.1216e-28	-2.8368	3.64067e-29	9.73588e-27	-2.73827
ILMN_1767365	NM_002576.3	PAK1	5.67372e-31	1.23166e-28	-2.69672	4.4328e-28	8.79507e-26	-2.51226
ILMN_1703891	NM_015130.2	TBC1D9	7.30817e-31	1.56803e-28	3.45938	2.01238e-33	1.23775e-30	4.09763
ILMN_1761981	NM_032231.4	FAM96A	8.10239e-31	1.71845e-28	-2.72478	3.05215e-25	3.38887e-23	-2.31061
ILMN_1800787	NM_015150.1	RFTN1	9.12485e-31	1.91332e-28	3.51717	3.90597e-30	1.28702e-27	3.56733
ILMN_1712305	NM_024843.2	CYBRD1	9.71336e-31	2.00537e-28	-4.08757	4.17759e-27	6.46206e-25	-3.56089
ILMN_3306997	NM_005371.5	METTL1	9.8283e-31	2.00537e-28	3.61011	2.11288e-29	5.81892e-27	3.54144
ILMN_2041236	NM_015085.3	GARNL4	9.88989e-31	2.00537e-28	-2.02234	7.2743e-27	1.04864e-24	-1.87667
ILMN_1679268	NM_020651.2	PELI1	1.26931e-30	2.5458e-28	5.0074	1.05061e-28	2.4539e-26	4.72057
ILMN_1813379	NM_001561.4	TNFRSF9	1.57494e-30	3.12482e-28	3.5377	3.79922e-28	7.78924e-26	3.3059
ILMN_2151818	NM_002791.1	PSMA6	1.68216e-30	3.30204e-28	2.41021	9.88691e-30	2.89576e-27	2.42293
ILMN_1660462	NM_153259.2	MCOLN2	2.60119e-30	5.05233e-28	9.37653	1.06286e-27	1.90406e-25	8.15816
ILMN_1791211	NM_003974.2	DOK2	2.66526e-30	5.12286e-28	-3.3938	6.38403e-28	1.20202e-25	-3.17791
ILMN_1715715	NM_004364.2	CEBPA	2.87479e-30	5.46863e-28	-5.30559	3.00831e-28	6.38037e-26	-4.95732
ILMN_2081335	NM_018224.2	C7orf44	3.13312e-30	5.89922e-28	3.53771	1.92184e-28	4.22164e-26	3.39674
ILMN_1668039	NM_016815.2	GYPC	3.28318e-30	6.11931e-28	3.71032	3.78041e-29	9.94796e-27	3.6854
ILMN_1764596	NM_001013436.1	MPST	3.70237e-30	6.83161e-28	-1.89127	2.41708e-27	4.01801e-25	-1.80906
ILMN_1774733	NM_003745.1	SOCS1	3.98281e-30	7.27631e-28	4.02528	1.31692e-27	2.31426e-25	3.70731
ILMN_2328776	NM_001042453.1	MST4	4.06412e-30	7.35208e-28	5.59252	8.1519e-28	1.47469e-25	5.12078
ILMN_1800276	NM_002901.1	RCN1	6.80542e-30	1.21916e-27	3.50084	2.51436e-27	4.1424e-25	3.24266
ILMN_1763828	NM_005955.2	MTF1	6.98599e-30	1.23948e-27	4.63486	8.04535e-28	1.47123e-25	4.34168
ILMN_1843198			8.55003e-30	1.50253e-27	3.83114	3.1404e-28	6.58486e-26	3.70822
ILMN_2149494	NM_030769.1	NPL	8.67589e-30	1.51026e-27	-3.53232	2.43791e-26	3.24735e-24	-3.1408
ILMN_1695316	NM_022154.5	SLC39A8	1.03172e-29	1.77918e-27	10.5817	5.22776e-30	1.69233e-27	11.8156
ILMN_1810100	NM_006195.4	PBX3	1.04746e-29	1.78961e-27	-3.98363	4.23801e-26	5.54609e-24	-3.47467
ILMN_1782070	NM_030769.1	NPL	1.17793e-29	1.99405e-27	-3.7137	3.02054e-26	3.98108e-24	-3.29183
ILMN_1815190	NM_005371.4	METTL1	1.21514e-29	2.03835e-27	2.80188	4.13085e-28	8.37478e-26	2.73586
ILMN_1760201	NM_001379.1	DNMT1	1.51545e-29	2.5192e-27	-2.85208	6.69858e-27	9.73246e-25	-2.66579
ILMN_1701933	NM_007308.1	SNCA	1.59994e-29	2.6359e-27	-3.12154	1.40741e-24	1.38874e-22	-2.64245
ILMN_1665738	NM_002017.2	FLI1	2.40753e-29	3.93131e-27	-4.02328	4.81445e-25	5.10553e-23	-3.38409
ILMN_1774982	NM_145057.2	CDC42EP5	2.59728e-29	4.19462e-27	2.93212	4.78419e-28	9.39127e-26	2.89026
ILMN_1794803	NM_000266.1	NDP	2.61425e-29	4.19462e-27	8.10489	2.11214e-29	5.81892e-27	8.79169
ILMN_2150258	NM_006887.3	ZFP36L2	2.67958e-29	4.26238e-27	-3.93861	8.69185e-30	2.63678e-27	-4.24384
ILMN_1809477	NM_001042476.1	CARHSP1	2.8232e-29	4.45246e-27	-2.24798	1.27421e-23	1.03576e-21	-1.95621
ILMN_1709043	NM_018465.2	C9orf46	2.84993e-29	4.45652e-27	2.90882	5.97702e-29	1.49038e-26	2.98034
ILMN_1784863	NM_001001548.1	CD36	3.12358e-29	4.84339e-27	-5.04261	7.9879e-31	2.89005e-28	-5.9154
ILMN_1656938	XM_001133149.1	LOC731486	3.53004e-29	5.42803e-27	-4.57534	7.39786e-28	1.37884e-25	-4.46821
ILMN_1787897	NM_001511.1	CXCL1	3.91369e-29	5.96821e-27	15.1289	5.77256e-28	1.10953e-25	14.7306
ILMN_1744212	NM_005541.3	INPP5D	4.20374e-29	6.35798e-27	-2.50688	4.70522e-24	4.17407e-22	-2.18172
ILMN_1686906	NM_021202.1	TP53INP2	4.95346e-29	7.431e-27	4.13572	6.61727e-29	1.62802e-26	4.31773
ILMN_1654370	NM_007170.2	TESK2	5.1066e-29	7.59894e-27	-2.50829	8.0008e-27	1.14443e-24	-2.39882
ILMN_1691341	XM_937367.1	IL7R	6.5525e-29	9.62525e-27	13.2395	5.94758e-28	1.13139e-25	13.1747
ILMN_1769013	NM_001671.2	ASGR1	6.6008e-29	9.62525e-27	-6.03716	1.66909e-26	2.31564e-24	-5.45509
ILMN_1764090	NM_203464.1	AK3L1	6.62479e-29	9.62525e-27	3.96314	1.20351e-28	2.74164e-26	4.1026
ILMN_1715684	NM_000228.2	LAMB3	6.85522e-29	9.88222e-27	2.66304	2.39644e-26	3.22768e-24	2.50706
ILMN_1693233	NM_014732.2	KIAA0513	7.31888e-29	1.04688e-26	-2.72192	2.98864e-23	2.25088e-21	-2.29256
ILMN_2367428	NM_001014812.1	FAM96A	8.0935e-29	1.14878e-26	-2.63406	2.39467e-22	1.51996e-20	-2.16779
ILMN_1671250	NM_013943.1	CLIC4	8.53214e-29	1.20179e-26	3.27851	3.93738e-25	4.24869e-23	2.90197
ILMN_1794825	NM_000382.2	ALDH3A2	9.5751e-29	1.33848e-26	-2.73125	8.05301e-28	1.47123e-25	-2.7293
ILMN_1713058	NM_024430.2	PSTPIP2	1.08272e-28	1.49699e-26	3.58868	2.37168e-27	3.97838e-25	3.51307
ILMN_1747556	NM_001261.2	CDK9	1.08713e-28	1.49699e-26	1.84606	1.331e-22	8.77127e-21	1.6446
ILMN_1751143	NM_024315.2	C7orf23	1.10493e-28	1.51024e-26	-2.34757	3.33383e-22	2.05739e-20	-1.97592
ILMN_1769388	NM_004004.4	GJB2	1.34494e-28	1.82477e-26	8.01129	2.59678e-27	4.24033e-25	7.77088
ILMN_1712786	NM_015328.1	AHCYL2	1.35708e-28	1.82779e-26	-1.57595	2.54384e-25	2.87193e-23	-1.51347
ILMN_2111237	NM_002430.2	MN1	1.3883e-28	1.8563e-26	3.38342	4.17559e-28	8.37478e-26	3.45221
ILMN_1838319	XM_001133269.1	LOC730249	1.42455e-28	1.89107e-26	36.2181	2.44625e-26	3.24735e-24	30.2065
ILMN_1666208	NM_018353.3	C14orf106	1.57732e-28	2.0789e-26	-3.0763	1.12756e-22	7.59332e-21	-2.51015
ILMN_1747355	NM_021006.4	CCL3L1	1.81378e-28	2.37361e-26	12.5611	7.94998e-26	9.77954e-24	10.6321
ILMN_2384181	NM_005771.3	DHRS9	1.89155e-28	2.45795e-26	-7.35829	4.6098e-27	7.02975e-25	-7.08985
ILMN_1735827	NM_007184.3	NISCH	1.96876e-28	2.5404e-26	-3.3586	2.88956e-28	6.27272e-26	-3.47738
ILMN_2087692	NM_024843.2	CYBRD1	2.47676e-28	3.1737e-26	-4.59652	9.85186e-26	1.20388e-23	-4.1657
ILMN_2406501	NM_001024466.1	SOD2	2.84937e-28	3.62597e-26	5.13211	1.88269e-26	2.57329e-24	4.84433
ILMN_1667966	NM_052966.1	C1orf24	3.09869e-28	3.91623e-26	5.76695	1.22366e-24	1.22586e-22	4.82762
ILMN_3269405	NM_005968.3	HNRNPM	3.28281e-28	4.12071e-26	2.92707	9.64812e-24	8.12909e-22	2.53722
ILMN_1746171	NM_138609.2	H2AFY	3.60746e-28	4.49762e-26	-3.42729	5.22986e-26	6.74835e-24	-3.22927
ILMN_1737462	NM_181354.3	OXR1	3.76407e-28	4.66138e-26	-3.0723	2.5667e-23	1.98995e-21	-2.60698
ILMN_1723944	NM_001003806.1	TARP	4.94113e-28	6.07824e-26	6.74673	2.24328e-25	2.60334e-23	5.93518
ILMN_2078599	NM_001611.2	ACP5	5.26156e-28	6.42956e-26	-5.77717	3.12402e-25	3.43122e-23	-5.09599
ILMN_1748904	NM_152858.1	WTAP	6.39387e-28	7.76182e-26	4.28035	1.46458e-26	2.06293e-24	4.16969
ILMN_2348268	NM_080730.2	IFFO1	6.67309e-28	8.04784e-26	-2.87137	5.42773e-26	6.95503e-24	-2.75529
ILMN_1787718	NM_198580.1	SLC27A1	1.01993e-27	1.22206e-25	-4.1402	1.21103e-25	1.46348e-23	-3.88043
ILMN_1652223	NM_014149.2	WDR91	1.16453e-27	1.38632e-25	-1.72495	1.1483e-23	9.45908e-22	-1.61806
ILMN_1760727	NM_001097577.1	ANG	1.24635e-27	1.47421e-25	-4.11725	4.15596e-25	4.45848e-23	-3.76748
ILMN_2340259	NM_002600.3	PDE4B	1.25905e-27	1.47974e-25	4.38131	6.61068e-26	8.35481e-24	4.17802
ILMN_1654696	NM_032413.2	C15orf48	1.31473e-27	1.53541e-25	4.18846	6.30256e-27	9.22975e-25	4.23828
ILMN_1674421	NM_014742.2	TM9SF4	1.33333e-27	1.54733e-25	2.41531	4.93392e-28	9.58323e-26	2.52999
ILMN_2231021	NR_000034.1	TMEM185B	1.43931e-27	1.65989e-25	2.1834	4.05634e-24	3.669e-22	2.0233
ILMN_1729294	NM_018434.4	RNF130	1.58501e-27	1.81656e-25	-2.49681	4.37564e-22	2.6559e-20	-2.13715
ILMN_1762308	XM_940642.1	LOC654191	1.75673e-27	2.00094e-25	-2.76622	7.11007e-26	8.80503e-24	-2.68865
ILMN_1727740	NM_006372.3	SYNCRIP	1.87774e-27	2.12564e-25	2.07622	1.13905e-22	7.64283e-21	1.86534
ILMN_1722981	NM_003268.4	TLR5	2.02698e-27	2.2806e-25	-3.91043	7.57969e-25	7.77003e-23	-3.57896
ILMN_1772686	NM_033086.2	FGD3	2.05163e-27	2.29434e-25	-2.01006	3.89806e-24	3.5432e-22	-1.88569
ILMN_1745385	NM_005968.2	HNRPM	2.16113e-27	2.40224e-25	2.84346	2.93434e-23	2.21903e-21	2.50016
ILMN_1723971	NM_001078174.1	SLC29A1	2.28302e-27	2.52254e-25	-2.12651	5.23632e-25	5.4898e-23	-2.03703
ILMN_1679093	NM_016535.3	ZNF581	2.36311e-27	2.58073e-25	-3.06898	3.10889e-24	2.854e-22	-2.78794
ILMN_1776967	NM_178452.3	LRRC50	2.36367e-27	2.58073e-25	12.0998	2.55255e-25	2.87193e-23	10.8291
ILMN_2403237	NM_004067.2	CHN2	2.40339e-27	2.60867e-25	-2.16062	1.27057e-25	1.52237e-23	-2.10707
ILMN_1736597	NM_001064.1	TKT	2.4648e-27	2.65968e-25	-4.31902	2.0915e-22	1.34468e-20	-3.45657
ILMN_1770787	NM_013974.1	DDAH2	2.74856e-27	2.94863e-25	-2.14426	2.58122e-24	2.4177e-22	-2.01689
ILMN_1660341	NM_002337.1	LRPAP1	2.83864e-27	3.01733e-25	-2.53877	1.54899e-23	1.23731e-21	-2.29395
ILMN_1789505	NM_002222.4	ITPR1	2.85003e-27	3.01733e-25	-2.56502	1.22905e-24	1.22586e-22	-2.40689
ILMN_2403247	NM_181472.1	CMTM7	2.86165e-27	3.01733e-25	-2.93885	5.80692e-24	5.05421e-22	-2.6589
ILMN_3193271	XM_001133269.2	IRG1	2.97308e-27	3.10707e-25	17.2733	4.33109e-24	3.87948e-22	13.4614
ILMN_1812967	NM_006586.3	CNPY3	2.98045e-27	3.10707e-25	-2.10581	4.40977e-22	2.66784e-20	-1.86755
ILMN_1803194	NM_000154.1	GALK1	3.31036e-27	3.43161e-25	-2.43419	3.7085e-23	2.70471e-21	-2.18665
ILMN_1792076	NM_033502.1	TRERF1	3.35817e-27	3.46173e-25	-1.71512	9.04413e-27	1.28371e-24	-1.73188
ILMN_1776188	NM_181509.1	MAP1LC3A	3.54888e-27	3.638e-25	9.95303	1.13136e-28	2.60949e-26	12.4254
ILMN_1701875	NM_003461.4	ZYX	3.8664e-27	3.94159e-25	-2.003	2.71884e-25	3.04048e-23	-1.95136
ILMN_1777233	NM_004091.2	E2F2	3.9118e-27	3.96597e-25	-2.06499	6.82729e-26	8.56988e-24	-2.04404
ILMN_2380237	NM_198594.1	C1QTNF1	4.1079e-27	4.14202e-25	7.12627	3.88171e-29	9.94796e-27	8.99858
ILMN_1760667	NM_032305.1	POLR3GL	4.44736e-27	4.45993e-25	-2.13573	1.60487e-22	1.05385e-20	-1.92111
ILMN_2365248	NM_032369.2	HVCN1	4.85187e-27	4.83928e-25	-2.19096	5.74285e-23	3.9688e-21	-1.99121
ILMN_2233539	NM_022154.5	SLC39A8	4.88429e-27	4.84542e-25	11.082	1.52284e-27	2.65089e-25	12.6736
ILMN_1773427	NM_015158.2	KANK1	4.91353e-27	4.84837e-25	3.76263	2.40143e-22	1.51996e-20	3.10688
ILMN_1752895	NM_004853.1	STX8	5.39929e-27	5.29935e-25	-2.08721	1.17389e-23	9.62696e-22	-1.94688
ILMN_1671509	NM_002983.1	CCL3	6.84973e-27	6.68736e-25	11.1887	3.35531e-24	3.06496e-22	9.44131
ILMN_2097858	NM_033426.2	KIAA1737	8.43374e-27	8.1905e-25	-1.83438	3.57643e-23	2.62917e-21	-1.7202
ILMN_1764609	NM_138499.3	PWWP2B	8.80047e-27	8.5019e-25	-1.84754	2.78356e-23	2.12241e-21	-1.73627
ILMN_1736751	NM_052875.3	VPS26B	9.8976e-27	9.51201e-25	-2.02713	8.09676e-21	3.91103e-19	-1.77253
ILMN_2369018	NM_014210.2	EVI2A	1.22161e-26	1.16793e-24	-4.3508	5.28215e-22	3.16449e-20	-3.52144
ILMN_2366246	NM_032985.4	SEC23B	1.2481e-26	1.18711e-24	2.23348	2.14509e-21	1.14728e-19	1.95485
ILMN_1691436	NM_000712.3	BLVRA	1.36008e-26	1.28698e-24	3.54684	1.71017e-24	1.66085e-22	3.33733
ILMN_1780141	NM_016127.4	TMEM66	1.3962e-26	1.31443e-24	-2.03839	9.52137e-22	5.42248e-20	-1.83016
ILMN_1656682	NM_015878.4	AZIN1	1.42958e-26	1.33901e-24	2.09462	2.09938e-25	2.46738e-23	2.0768
ILMN_1731181	NM_018469.3	TEX2	1.43913e-26	1.34115e-24	-3.36699	1.34158e-24	1.3309e-22	-3.19544
ILMN_1801864	XM_001125904.1	LOC730455	1.67407e-26	1.55226e-24	-2.93199	2.12499e-24	2.03162e-22	-2.7833
ILMN_1663684	XM_942079.2	ATP13A3	1.68332e-26	1.55303e-24	2.41552	1.87222e-22	1.20791e-20	2.16838
ILMN_2377019	NM_020441.2	CORO1B	1.95002e-26	1.79014e-24	-1.91928	2.14082e-23	1.68814e-21	-1.81632
ILMN_1669376	NM_018370.2	DRAM1	1.97889e-26	1.80765e-24	3.81004	5.39973e-25	5.62914e-23	3.69795
ILMN_1801852	NM_006808.2	SEC61B	1.98935e-26	1.80825e-24	2.32692	4.16502e-24	3.74893e-22	2.2177
ILMN_3299520	NM_212535.2	PRKCB	2.22321e-26	2.01092e-24	-2.54116	2.52012e-25	2.87045e-23	-2.52406
ILMN_1733579	NM_014210.2	EVI2A	2.32716e-26	2.09467e-24	-6.64246	5.00629e-20	2.15832e-18	-4.49138
ILMN_1780132	NM_021255.2	PELI2	2.48678e-26	2.22748e-24	-2.86985	6.15621e-22	3.66098e-20	-2.48688
ILMN_2398274	NM_145182.1	PYCARD	2.54815e-26	2.27142e-24	-2.01857	5.02424e-23	3.53845e-21	-1.8889
ILMN_2170814	NM_014398.2	LAMP3	2.573e-26	2.28255e-24	10.1978	1.83977e-25	2.18564e-23	10.2147
ILMN_1666049	NM_005085.2	NUP214	2.75528e-26	2.43255e-24	-2.75597	2.73959e-23	2.10629e-21	-2.53291
ILMN_1684585	NM_001995.2	ACSL1	2.87642e-26	2.52741e-24	4.90927	3.74352e-23	2.7195e-21	4.2694
ILMN_1898124			2.98936e-26	2.6142e-24	3.05025	5.20526e-23	3.63816e-21	2.75086
ILMN_1682332	NM_016815.2	GYPC	3.51288e-26	3.05753e-24	3.36781	3.56178e-25	3.866e-23	3.3456
ILMN_1720908	NM_001025234.1	TSPAN4	3.56341e-26	3.08695e-24	-1.70053	2.67652e-23	2.06641e-21	-1.63084
ILMN_2085722	NM_001564.2	ING2	3.86874e-26	3.3358e-24	-2.28477	3.02406e-21	1.55866e-19	-2.01002
ILMN_1785732	NM_007115.2	TNFAIP6	4.44278e-26	3.81294e-24	10.8462	6.95892e-26	8.67609e-24	11.5751
ILMN_1815168	NM_001040107.1	HVCN1	4.52906e-26	3.8594e-24	-2.73108	1.76921e-20	8.12074e-19	-2.27682
ILMN_1756910	NM_012320.3	PLA2G15	4.53875e-26	3.8594e-24	-1.98208	1.05077e-23	8.77323e-22	-1.90338
ILMN_1762712	NM_002729.4	HHEX	4.81557e-26	4.076e-24	-2.1632	4.95656e-25	5.2262e-23	-2.15352
ILMN_1772302	NM_006441.1	MTHFS	5.48432e-26	4.62086e-24	3.23047	7.58577e-22	4.45773e-20	2.78198
ILMN_1796094	NM_000072.2	CD36	5.85905e-26	4.91414e-24	-3.77204	1.01804e-28	2.40831e-26	-4.6171
ILMN_1713749	NM_007074.2	CORO1A	6.03987e-26	5.04288e-24	-3.12512	2.68332e-24	2.48807e-22	-3.01588
ILMN_1769129	NM_006274.2	CCL19	6.73781e-26	5.60027e-24	19.9333	9.84246e-25	9.93405e-23	19.2291
ILMN_1789338	NM_005775.3	SORBS3	6.90332e-26	5.71211e-24	-3.31586	4.65635e-26	6.05064e-24	-3.48833
ILMN_1805410	NM_032413.2	C15orf48	7.49779e-26	6.17631e-24	2.74891	8.22042e-25	8.38028e-23	2.72937
ILMN_2367020	NM_014302.3	SEC61G	8.17703e-26	6.70589e-24	1.95704	7.0516e-25	7.26906e-23	1.95326
ILMN_1798659	NM_015439.2	CCDC28A	8.47624e-26	6.92051e-24	-2.53578	1.32966e-15	2.92779e-14	-1.83723
ILMN_1657857	NM_016462.2	TMEM14C	8.63593e-26	7.00299e-24	-2.4341	1.38976e-20	6.47573e-19	-2.09617
ILMN_2340027	NM_001025238.1	TSPAN4	8.65317e-26	7.00299e-24	-2.77075	1.73849e-23	1.37677e-21	-2.6136
ILMN_1715024	NM_002340.3	LSS	8.73987e-26	7.04227e-24	3.67658	1.21348e-25	1.46348e-23	3.82
ILMN_2094061	NM_014214.1	IMPA2	8.8147e-26	7.07169e-24	-2.33415	4.59028e-24	4.09178e-22	-2.26752
ILMN_1791147	NM_031477.4	YPEL3	8.92649e-26	7.13037e-24	-3.80267	3.13739e-20	1.39497e-18	-2.98748
ILMN_1752526	NM_182757.2	RNF144B	9.34294e-26	7.43086e-24	3.57011	1.64871e-23	1.31129e-21	3.32819
ILMN_1665455	NM_173475.1	DCUN1D3	9.75172e-26	7.70561e-24	2.72138	2.74853e-22	1.71338e-20	2.45744
ILMN_1720819	XM_934796.2	LOC653566	9.77191e-26	7.70561e-24	1.77646	1.44982e-24	1.42298e-22	1.76382
ILMN_1660793	NM_152341.2	PAQR4	9.82899e-26	7.71764e-24	-2.24191	3.98963e-23	2.88693e-21	-2.11985
ILMN_2190084	NM_003761.2	VAMP8	1.07435e-25	8.39995e-24	-2.73071	4.90879e-20	2.12124e-18	-2.26716
ILMN_1761147	NM_016655.3	GABPB2	1.15053e-25	8.95764e-24	1.97077	1.86915e-22	1.20791e-20	1.85043
ILMN_1695917	NM_020199.1	C5orf15	1.43594e-25	1.11327e-23	2.47189	1.73008e-26	2.38235e-24	2.64226
ILMN_1751753	NM_002168.2	IDH2	1.56645e-25	1.20938e-23	-2.40385	1.34966e-23	1.09227e-21	-2.31449
ILMN_1652409	NM_001040428.2	SPATA7	1.67061e-25	1.28442e-23	-1.4399	2.27028e-23	1.77505e-21	-1.41334
ILMN_1659761	NM_001080530.2	SNX29	1.79226e-25	1.37223e-23	-2.74373	2.61202e-24	2.43419e-22	-2.70975
ILMN_1699651	NM_000600.1	IL6	1.85332e-25	1.41181e-23	16.4135	2.22567e-22	1.42104e-20	12.8208
ILMN_1692517	XR_017364.1	LOC653381	1.85925e-25	1.41181e-23	-3.2201	2.99784e-22	1.8625e-20	-2.88739
ILMN_1729112	NM_020244.2	CHPT1	1.88219e-25	1.42337e-23	-2.67053	2.49851e-24	2.35217e-22	-2.64254
ILMN_1724609	NM_014580.3	SLC2A8	1.9965e-25	1.50365e-23	-2.98072	7.72064e-24	6.6261e-22	-2.88637
ILMN_2087656	NM_007256.2	SLCO2B1	2.05822e-25	1.54383e-23	-4.21808	2.76502e-23	2.11702e-21	-3.91936
ILMN_1740487	NM_138410.2	CMTM7	2.10719e-25	1.57416e-23	-2.12781	2.88466e-24	2.66138e-22	-2.10971
ILMN_1724407	NM_006342.1	TACC3	2.3027e-25	1.71329e-23	-1.89614	2.52499e-23	1.96587e-21	-1.83926
ILMN_1692219	NM_001002814.1	RAB11FIP1	2.39224e-25	1.77275e-23	-3.64929	3.4926e-19	1.30193e-17	-2.79703
ILMN_1723706	NM_015124.2	GRAMD4	2.40962e-25	1.77849e-23	-4.40388	1.2372e-23	1.01012e-21	-4.18439
ILMN_1726755	NM_016129.2	COPS4	2.47858e-25	1.8221e-23	1.79271	9.74295e-22	5.5316e-20	1.68262
ILMN_1781285	NM_004417.2	DUSP1	2.50725e-25	1.83587e-23	3.87035	1.64931e-22	1.07919e-20	3.48079
ILMN_1791702	NM_003070.3	SMARCA2	2.53045e-25	1.84553e-23	-2.84095	7.89367e-20	3.31032e-18	-2.35248
ILMN_1692295	NM_033054.1	MYO1G	2.82457e-25	2.05193e-23	3.05115	9.85222e-25	9.93405e-23	3.09513
ILMN_1810147	NM_153219.2	ZNF524	2.84312e-25	2.05293e-23	-2.65719	1.10318e-21	6.13127e-20	-2.38981
ILMN_1738229	NM_022477.2	NDRG3	2.8482e-25	2.05293e-23	-2.16801	2.40532e-22	1.51996e-20	-2.03352
ILMN_1726981	NM_003377.3	VEGFB	2.92565e-25	2.10055e-23	-5.40076	5.0565e-24	4.46424e-22	-5.26108
ILMN_2175131	NM_016462.2	TMEM14C	2.98626e-25	2.13576e-23	-3.01971	4.78405e-19	1.74803e-17	-2.40105
ILMN_1803745	NM_000456.2	SUOX	3.04532e-25	2.16959e-23	-1.73837	1.27907e-22	8.45927e-21	-1.67153
ILMN_3192791	NM_031203.2	HNRNPM	3.20798e-25	2.27668e-23	3.1389	2.45408e-21	1.2975e-19	2.73616
ILMN_1696568	NM_014382.2	ATP2C1	3.29762e-25	2.33133e-23	2.19957	4.54415e-25	4.84674e-23	2.25126
ILMN_1686968	NM_152493.2	ZNF362	4.38801e-25	3.09036e-23	-1.79434	2.25574e-21	1.19951e-19	-1.67885
ILMN_1718303	NM_002856.2	PVRL2	4.45186e-25	3.12341e-23	3.85003	3.06833e-23	2.29218e-21	3.64801
ILMN_1716563	NM_212535.1	PRKCB1	4.50699e-25	3.15011e-23	-1.82241	1.79129e-24	1.73052e-22	-1.83382
ILMN_1704094	NM_002791.1	PSMA6	5.2389e-25	3.6464e-23	3.28178	2.1116e-24	2.02934e-22	3.3215
ILMN_1766165	NM_000345.2	SNCA	5.25658e-25	3.6464e-23	-1.94975	1.26502e-20	5.92438e-19	-1.77589
ILMN_1724533	NM_015364.2	LY96	5.54726e-25	3.83364e-23	-2.14573	1.95141e-20	8.86882e-19	-1.91899
ILMN_2373495	NM_004893.2	H2AFY	5.6836e-25	3.9132e-23	-2.43258	7.79722e-23	5.32868e-21	-2.32242
ILMN_1798249	NM_203464.1	AK3L1	6.19029e-25	4.23396e-23	2.17725	1.5758e-24	1.53845e-22	2.20855
ILMN_1672660	NM_001025100.1	MBP	6.19537e-25	4.23396e-23	-4.58997	3.29053e-23	2.42867e-21	-4.34738
ILMN_1694233	NM_001107.3	ACYP1	6.29208e-25	4.28419e-23	-1.55432	1.52196e-21	8.28411e-20	-1.48627
ILMN_2326273	NM_004000.2	CHI3L2	6.49743e-25	4.40774e-23	3.04149	7.67939e-19	2.71977e-17	2.42328
ILMN_1710514	NM_005178.2	BCL3	7.65946e-25	5.17701e-23	2.36848	1.15211e-22	7.70247e-21	2.2608
ILMN_1741404	NM_005098.3	MSC	7.90147e-25	5.32109e-23	5.24027	4.35187e-23	3.11243e-21	4.93352
ILMN_2061732	NM_024640.3	YRDC	8.6534e-25	5.80628e-23	2.30416	3.41631e-19	1.28386e-17	1.97115
ILMN_1788363	NM_000249.2	MLH1	8.78951e-25	5.87624e-23	1.81891	4.58131e-22	2.75356e-20	1.73847
ILMN_1678504	NM_001033566.1	RHOT1	9.66359e-25	6.43728e-23	-2.516	6.19974e-21	3.04249e-19	-2.25521
ILMN_2196097	NM_002715.2	PPP2CA	9.9487e-25	6.60336e-23	1.78203	3.37062e-20	1.48083e-18	1.63729
ILMN_1746465	NM_014344.2	FJX1	1.03234e-24	6.8275e-23	2.41302	1.83091e-18	6.07624e-17	2.00207
ILMN_1749662	NM_201397.1	GPX1	1.05062e-24	6.92362e-23	-2.01762	3.67284e-18	1.16445e-16	-1.72528
ILMN_1701434	NM_015646.4	RAP1B	1.0764e-24	7.06821e-23	2.35176	2.15951e-25	2.52198e-23	2.48576
ILMN_2382657	NM_001080156.1	ARHGAP9	1.15699e-24	7.57049e-23	-2.37681	1.38055e-21	7.60286e-20	-2.19835
ILMN_3307926	NM_001619.3	ADRBK1	1.20342e-24	7.83241e-23	-2.40399	7.60744e-19	2.69947e-17	-2.02527
ILMN_2356559	NM_152858.1	WTAP	1.20551e-24	7.83241e-23	2.45943	9.40737e-22	5.37414e-20	2.28264
ILMN_1733538	NM_001005339.1	RGS10	1.23103e-24	7.95417e-23	-2.28078	2.47464e-25	2.83615e-23	-2.40594
ILMN_1670870	NM_001627.2	ALCAM	1.23287e-24	7.95417e-23	3.33974	9.25675e-22	5.33767e-20	3.02439
ILMN_1785852	NM_001031716.1	OBFC2A	1.26828e-24	8.15412e-23	3.05712	9.62916e-21	4.59114e-19	2.66799
ILMN_1780334	NM_000891.2	KCNJ2	1.35371e-24	8.67315e-23	7.44249	3.08905e-22	1.91272e-20	6.57578
ILMN_1755620	NM_203434.2	IER5L	1.47888e-24	9.44232e-23	-1.98225	1.84782e-25	2.18564e-23	-2.08477
ILMN_1674034	NM_138609.2	H2AFY	1.52769e-24	9.72034e-23	-3.96928	4.80725e-23	3.41167e-21	-3.8247
ILMN_2275098	NM_020892.1	DTX2	1.53403e-24	9.7271e-23	2.70075	6.61851e-25	6.86094e-23	2.8403
ILMN_1810725	NM_052966.2	FAM129A	1.5577e-24	9.84341e-23	6.32474	1.14361e-20	5.39689e-19	5.05437
ILMN_1718607	NM_001025235.1	TSPAN4	1.63249e-24	1.02808e-22	-3.39484	2.61293e-22	1.63993e-20	-3.17164
ILMN_1722834	NM_002926.3	RGS12	1.65562e-24	1.0391e-22	-3.21874	5.23453e-24	4.5776e-22	-3.27291
ILMN_1756204	NM_001006944.1	RPS6KA4	1.70913e-24	1.06905e-22	-2.09434	1.21114e-22	8.03882e-21	-2.03129
ILMN_1752728	NM_000147.3	FUCA1	1.75192e-24	1.09211e-22	-6.14938	9.29577e-22	5.34348e-20	-5.35062
ILMN_1705247	NM_016234.3	ACSL5	1.76882e-24	1.09893e-22	2.72123	1.11261e-23	9.24773e-22	2.72621
ILMN_3305849	XM_001132105.2	LOC728431	1.83888e-24	1.13862e-22	2.59801	3.40127e-25	3.71362e-23	2.76816
ILMN_1680925	NM_004252.2	SLC9A3R1	1.88877e-24	1.16561e-22	-2.29912	2.95627e-21	1.53228e-19	-2.1236
ILMN_1757845	NM_020148.2	SPIRE1	1.89587e-24	1.16609e-22	-3.30964	5.0965e-23	3.57569e-21	-3.21504
ILMN_1774447	NM_000480.2	AMPD3	2.18095e-24	1.33259e-22	1.74711	2.36217e-25	2.72418e-23	1.8233
ILMN_1742705	NM_139177.2	SLC39A11	2.18101e-24	1.33259e-22	-2.14386	3.39598e-19	1.27883e-17	-1.87813
ILMN_1662618	NM_003900.3	SQSTM1	2.27682e-24	1.38653e-22	-2.19539	5.61049e-20	2.39641e-18	-1.96241
ILMN_1761131	NM_006117.2	PECI	2.30082e-24	1.39654e-22	-2.37288	1.0168e-21	5.73762e-20	-2.22648
ILMN_1783156	XM_939919.2	LOC650832	2.33716e-24	1.41394e-22	2.43287	1.46715e-21	8.00941e-20	2.2662
ILMN_2330307	NM_017611.2	SLC43A3	2.51405e-24	1.51599e-22	2.74057	7.28462e-24	6.28111e-22	2.78454
ILMN_1776515	NM_023075.4	MPPE1	2.66465e-24	1.60157e-22	-2.24269	4.43899e-22	2.67674e-20	-2.14222
ILMN_1797372	NM_173552.2	C3orf58	2.77883e-24	1.66477e-22	-2.11485	4.42728e-20	1.92217e-18	-1.9106
ILMN_1700690	NM_006373.3	VAT1	2.97733e-24	1.77792e-22	-3.26038	3.94774e-22	2.40408e-20	-3.06309
ILMN_1735367	NM_016245.2	HSD17B11	2.99362e-24	1.78188e-22	-2.37156	2.31079e-17	6.4702e-16	-1.92987
ILMN_2368971	NM_002816.3	PSMD12	3.02342e-24	1.79383e-22	1.75212	5.44593e-20	2.33694e-18	1.62179
ILMN_1657483	NM_032985.4	SEC23B	3.16173e-24	1.86988e-22	2.13573	9.12496e-21	4.36201e-19	1.96982
ILMN_1674250	NM_005337.4	NCKAP1L	3.1986e-24	1.88564e-22	-2.55652	3.98085e-19	1.47051e-17	-2.17834
ILMN_1740875	NM_001005738.1	FPR2	3.33056e-24	1.95718e-22	7.2633	3.02807e-23	2.2713e-21	7.19124
ILMN_2098126	NM_002985.2	CCL5	3.40702e-24	1.99575e-22	9.50819	8.84185e-24	7.51843e-22	9.89598
ILMN_2173291	NM_000779.2	CYP4B1	3.48817e-24	2.03355e-22	3.04975	1.12868e-23	9.33919e-22	3.09676
ILMN_1736623	NM_184231.1	NCKIPSD	3.49358e-24	2.03355e-22	-1.73842	6.71907e-20	2.83708e-18	-1.60964
ILMN_1715131	NM_001838.2	CCR7	3.81793e-24	2.21536e-22	6.34198	9.1558e-22	5.29601e-20	5.64038
ILMN_1761733	NM_002118.3	HLA-DMB	4.5707e-24	2.63751e-22	-4.36795	3.14164e-23	2.3281e-21	-4.36752
ILMN_2174574	NR_002726.1	HNRNPA3P1	4.57405e-24	2.63751e-22	3.55536	1.16642e-22	7.76997e-21	3.44984
ILMN_1732612	NM_003028.2	SHB	4.59056e-24	2.63879e-22	-1.81377	1.43571e-23	1.15685e-21	-1.82927
ILMN_1683598	NM_004458.1	ACSL4	4.8463e-24	2.77714e-22	2.46482	7.15705e-20	3.01511e-18	2.18176
ILMN_1764850	NM_134421.1	HPCAL1	4.95315e-24	2.82958e-22	-3.71881	4.92081e-23	3.47888e-21	-3.68585
ILMN_1812940	NM_017722.2	TRMT1	5.01665e-24	2.85701e-22	-2.12414	3.0671e-25	3.38887e-23	-2.26908
ILMN_1671731	NM_021732.1	AVPI1	5.33832e-24	3.03085e-22	-4.81569	1.62767e-20	7.50843e-19	-4.06233
ILMN_1665235	NM_006371.3	CRTAP	5.36705e-24	3.03782e-22	-2.48743	6.17042e-22	3.66098e-20	-2.37499
ILMN_1811171	NM_013345.2	GPR132	5.49412e-24	3.10023e-22	3.60857	1.23694e-19	4.96174e-18	3.00497
ILMN_1750961	NM_023003.2	TM6SF1	5.98595e-24	3.36746e-22	-2.75958	4.43352e-21	2.22908e-19	-2.53473
ILMN_2161746	NM_004240.2	TRIP10	6.25639e-24	3.50891e-22	3.3998	8.46225e-22	4.94131e-20	3.1833
ILMN_2152429	NM_207435.1	C12orf76	6.5258e-24	3.64891e-22	-1.74027	1.94256e-21	1.04502e-19	-1.67613
ILMN_1911042			6.5731e-24	3.66121e-22	-1.89076	1.41387e-20	6.57148e-19	-1.77131
ILMN_2337655	NM_004184.3	WARS	6.58748e-24	3.66121e-22	3.18299	9.13081e-22	5.29601e-20	2.98922
ILMN_1713603	NM_002738.5	PRKCB1	7.63596e-24	4.23119e-22	-1.68656	2.82884e-21	1.47036e-19	-1.62444
ILMN_2216582	NM_005583.3	LYL1	7.83745e-24	4.32984e-22	-3.65552	2.25547e-20	1.02005e-18	-3.179
ILMN_1770245	NM_020909.2	EPB41L5	8.04712e-24	4.4324e-22	-1.6765	1.7379e-21	9.43166e-20	-1.62339
ILMN_1653115	NM_001398.2	ECH1	8.54718e-24	4.69382e-22	-2.00138	3.14803e-20	1.39633e-18	-1.85154
ILMN_1698934	NM_181472.1	CMTM7	9.25618e-24	5.0681e-22	-3.06357	9.87824e-22	5.5912e-20	-2.89722
ILMN_1795236	NM_014441.1	SIGLEC9	9.45024e-24	5.15905e-22	2.30757	1.03627e-19	4.22717e-18	2.06779
ILMN_1689518	NM_000442.3	PECAM1	9.50133e-24	5.17164e-22	-4.0212	2.89694e-16	6.99664e-15	-2.78232
ILMN_1653292	NM_004567.2	PFKFB4	9.76488e-24	5.29946e-22	-3.3042	1.0025e-18	3.44472e-17	-2.69804
ILMN_1809695	NM_001222.2	CAMK2G	1.00947e-23	5.46238e-22	-1.61593	1.87393e-21	1.01105e-19	-1.57021
ILMN_1652185	NM_000418.2	IL4R	1.04603e-23	5.64369e-22	1.84183	6.18217e-19	2.23673e-17	1.67005
ILMN_2405797	NM_001080975.1	REPS2	1.05842e-23	5.69389e-22	-1.41018	8.24961e-24	7.0473e-22	-1.42965
ILMN_1715068	NM_020980.2	AQP9	1.08937e-23	5.84334e-22	3.20031	5.94587e-24	5.15085e-22	3.37844
ILMN_1680314	NM_003329.2	TXN	1.17075e-23	6.26166e-22	2.89711	1.66144e-22	1.08328e-20	2.85545
ILMN_3308265	NR_029858.1	MIR302C	1.24152e-23	6.62095e-22	3.04125	6.95359e-23	4.7876e-21	3.05267
ILMN_1788203	NM_001040708.1	HEY1	1.27858e-23	6.79893e-22	3.15714	1.4687e-23	1.17828e-21	3.27798
ILMN_2052598	NM_031905.2	ARMC10	1.28551e-23	6.81615e-22	-1.65328	3.68512e-18	1.16634e-16	-1.50447
ILMN_1790534	NM_002756.3	MAP2K3	1.3079e-23	6.91502e-22	2.34771	2.59629e-21	1.35713e-19	2.22815
ILMN_1780698	NM_001077268.1	ZFYVE19	1.39236e-23	7.3405e-22	-1.55235	1.79706e-21	9.72416e-20	-1.51618
ILMN_1728662	NM_000694.2	ALDH3B1	1.42399e-23	7.48589e-22	-2.42457	7.75018e-19	2.72577e-17	-2.10516
ILMN_1711838	NM_013386.3	SLC25A24	1.45172e-23	7.61001e-22	4.52542	2.81007e-23	2.1338e-21	4.68501
ILMN_3236428	NM_001100829.1	TMEM170B	1.45894e-23	7.62615e-22	-4.28942	4.52487e-21	2.26883e-19	-3.87766
ILMN_1725175	NM_005253.3	FOSL2	1.52718e-23	7.9603e-22	1.7279	2.83975e-19	1.08712e-17	1.59953
ILMN_1758673	NM_080546.3	SLC44A1	1.53319e-23	7.96913e-22	-2.93089	6.58984e-20	2.79531e-18	-2.58799
ILMN_2400947	NM_006561.2	CUGBP2	1.56749e-23	8.12451e-22	-1.65805	1.08557e-19	4.39277e-18	-1.55723
ILMN_2338963	NM_001078174.1	SLC29A1	1.57285e-23	8.1295e-22	-1.77285	2.39556e-21	1.2702e-19	-1.71624
ILMN_2044085	NM_005444.1	RQCD1	1.59416e-23	8.2166e-22	1.60469	4.50342e-19	1.64875e-17	1.4959
ILMN_3240900	XM_001722862.1	LOC100134728	1.64247e-23	8.44202e-22	2.2505	9.82106e-23	6.66243e-21	2.2543
ILMN_2196550	NM_025113.1	C13orf18	1.67457e-23	8.58312e-22	2.70618	3.83512e-22	2.34323e-20	2.64621
ILMN_1663722	NM_012266.3	DNAJB5	1.80694e-23	9.23592e-22	1.66319	1.02185e-19	4.18075e-18	1.56409
ILMN_2363065	NM_201430.1	RTN3	1.92475e-23	9.8109e-22	-2.17821	3.83356e-15	7.82488e-14	-1.72714
ILMN_2080611	NM_014317.3	PDSS1	2.09944e-23	1.06719e-21	4.95375	4.23752e-19	1.55759e-17	3.93968
ILMN_1773352	NM_002985.2	CCL5	2.5697e-23	1.30264e-21	13.6692	3.42848e-22	2.10874e-20	13.2176
ILMN_1763447	NM_012401.2	PLXNB2	2.6376e-23	1.33339e-21	-2.4459	7.52822e-16	1.71283e-14	-1.92638
ILMN_2329679	NM_001008566.1	TPST2	2.67686e-23	1.34955e-21	-2.262	3.12212e-23	2.32296e-21	-2.32255
ILMN_1687858	NM_001743.3	CALM2	2.80965e-23	1.41258e-21	-2.20001	2.786e-18	9.03468e-17	-1.92218
ILMN_2038776	NM_003329.2	TXN	2.81719e-23	1.41258e-21	2.68642	8.15196e-22	4.77523e-20	2.6155
ILMN_1685824	NM_004776.2	B4GALT5	2.86489e-23	1.4326e-21	2.64199	1.01117e-20	4.80878e-19	2.46275
ILMN_1741440	NM_006416.3	SLC35A1	2.98072e-23	1.48468e-21	-1.87021	3.90879e-17	1.0701e-15	-1.63418
ILMN_1708248	NM_006669.2	LILRB1	2.98513e-23	1.48468e-21	3.94796	1.01557e-23	8.5179e-22	4.26132
ILMN_1808979	NM_080387.4	CLEC4D	3.05891e-23	1.51728e-21	3.39225	9.59009e-23	6.52975e-21	3.45023
ILMN_1789005	XM_001130742.1	ATP6V0C	3.12824e-23	1.54601e-21	-1.94218	1.30545e-18	4.39566e-17	-1.75054
ILMN_1712095	NM_005938.2	FOXO4	3.13358e-23	1.54601e-21	-2.27402	2.31583e-16	5.66734e-15	-1.85963
ILMN_1689378	NM_012118.2	CCRN4L	3.1444e-23	1.54721e-21	3.78749	4.46976e-15	9.01376e-14	2.55929
ILMN_1809433	NM_005080.2	XBP1	3.23968e-23	1.58986e-21	2.93249	3.45269e-21	1.75992e-19	2.77629
ILMN_1800096	NM_021126.4	MPST	3.2582e-23	1.5947e-21	-1.36932	4.01801e-23	2.89544e-21	-1.38286
ILMN_1710923	NM_021181.3	SLAMF7	3.27004e-23	1.59626e-21	5.00858	1.07715e-21	6.00468e-20	4.77585
ILMN_1670134	NM_013402.3	FADS1	3.53315e-23	1.72015e-21	-2.69692	1.83496e-18	6.07876e-17	-2.29985
ILMN_1771233	NM_176812.3	CHMP4B	3.68044e-23	1.78714e-21	1.84722	1.8641e-20	8.51397e-19	1.75974
ILMN_1743806	NM_020679.2	MIF4GD	3.69074e-23	1.78744e-21	-2.08332	1.33973e-19	5.35082e-18	-1.91599
ILMN_1718565	NM_000076.1	CDKN1C	3.70915e-23	1.79166e-21	-1.75177	8.76174e-22	5.10005e-20	-1.72883
ILMN_2170813	NM_014398.2	LAMP3	3.86033e-23	1.85981e-21	5.35978	1.86727e-22	1.20791e-20	5.41176
ILMN_1781001	NM_003955.3	SOCS3	3.87965e-23	1.86425e-21	4.88488	2.46214e-21	1.29804e-19	4.57288
ILMN_1815130	NM_033386.2	MICALL1	4.02644e-23	1.92976e-21	1.98913	2.19433e-19	8.54215e-18	1.82983
ILMN_1746883	NM_133491.2	SAT2	4.4428e-23	2.1238e-21	-2.21392	3.94392e-21	1.99926e-19	-2.13135
ILMN_1712389	NM_001040138.1	CKLF	4.54419e-23	2.16665e-21	-3.96219	2.26297e-17	6.35561e-16	-3.00812
ILMN_2414027	NM_001040139.1	CKLF	5.40239e-23	2.56508e-21	-3.68066	2.49651e-17	6.96907e-16	-2.839
ILMN_2212714	NM_018056.1	TMEM39B	5.40763e-23	2.56508e-21	-1.59965	1.09245e-15	2.42575e-14	-1.41333
ILMN_1761199	NM_007256.2	SLCO2B1	5.84939e-23	2.76751e-21	-2.7719	5.39129e-21	2.6814e-19	-2.63753
ILMN_1738491	NM_001012994.1	SNX30	5.8974e-23	2.78309e-21	-2.19493	9.18236e-18	2.76399e-16	-1.90428
ILMN_1786722	NM_015481.1	ZNF385A	6.0079e-23	2.82801e-21	-2.99417	1.44275e-17	4.1858e-16	-2.43572
ILMN_1656676	NM_024646.1	ZYG11B	6.22914e-23	2.92468e-21	-2.57378	8.99014e-20	3.72778e-18	-2.34503
ILMN_1775759	NM_002524.2	NRAS	6.34929e-23	2.97353e-21	1.78298	3.22435e-18	1.02934e-16	1.62412
ILMN_1785795	NM_015143.1	METAP1	6.66024e-23	3.11126e-21	-1.93451	2.34032e-20	1.05584e-18	-1.84335
ILMN_1708672	NM_005891.2	ACAT2	6.71593e-23	3.11858e-21	2.05946	2.82763e-18	9.15358e-17	1.83702
ILMN_1794968	NM_144598.2	LRRC28	6.73634e-23	3.11858e-21	-1.82433	6.26659e-19	2.25402e-17	-1.68547
ILMN_1745904	NM_005436.2	CCDC6	6.74232e-23	3.11858e-21	-1.69039	5.52884e-22	3.30156e-20	-1.68662
ILMN_1800733	NM_005908.3	MANBA	6.74352e-23	3.11858e-21	-2.62476	9.69706e-18	2.90039e-16	-2.20705
ILMN_1809488	NM_014752.1	SPCS2	6.78843e-23	3.1315e-21	1.62082	7.26543e-23	4.98371e-21	1.64762
ILMN_1698243	NM_144580.1	C1orf85	6.80639e-23	3.13196e-21	-2.59064	1.8482e-20	8.46228e-19	-2.42708
ILMN_1700413	NM_012323.2	MAFF	6.92458e-23	3.17842e-21	2.78747	4.05512e-21	2.05e-19	2.67388
ILMN_1726245	NM_001024847.2	TGFBR2	7.15247e-23	3.27487e-21	-3.87511	2.46262e-18	8.04253e-17	-3.142
ILMN_1706571	NM_007001.1	SLC35D2	8.56061e-23	3.90991e-21	-1.63449	2.566e-20	1.15201e-18	-1.5788
ILMN_1785005	NM_000631.3	NCF4	8.85295e-23	4.03345e-21	-2.9086	2.2083e-22	1.41484e-20	-2.9649
ILMN_1806266	NM_021159.3	RAP1GDS1	9.23701e-23	4.19806e-21	-1.74104	7.88912e-18	2.40215e-16	-1.58331
ILMN_1760049	NM_012139.2	SERGEF	9.38491e-23	4.2548e-21	-1.68151	2.89711e-19	1.10402e-17	-1.58589
ILMN_1713756	NM_005271.1	GLUD1	9.41747e-23	4.2591e-21	-1.76104	5.70827e-18	1.7643e-16	-1.60376
ILMN_1669674	NM_006586.3	CNPY3	9.46606e-23	4.2706e-21	-2.58232	3.07073e-18	9.8541e-17	-2.23057
ILMN_1814526	NM_001121.2	ADD3	9.57122e-23	4.30751e-21	-2.39469	9.36924e-22	5.36898e-20	-2.37863
ILMN_1791296	NM_015283.1	DPY19L1	1.04891e-22	4.70175e-21	-1.58495	3.11007e-21	1.59409e-19	-1.56439
ILMN_1752988	NM_182901.2	C11orf17	1.04982e-22	4.70175e-21	-1.82799	3.72218e-19	1.38193e-17	-1.70518
ILMN_2391458	NM_022977.1	ACSL4	1.06301e-22	4.73945e-21	1.65697	6.38288e-14	1.06297e-12	1.40724
ILMN_1753312	NM_032812.7	PLXDC2	1.06337e-22	4.73945e-21	-3.54995	2.01189e-20	9.12122e-19	-3.28008
ILMN_1780546	NM_020530.3	OSM	1.13124e-22	5.02981e-21	5.5648	4.86599e-20	2.10768e-18	4.87232
ILMN_1696622	NM_153811.1	SLC38A6	1.1398e-22	5.05567e-21	-2.68349	6.48176e-21	3.17245e-19	-2.57851
ILMN_2408645	NM_001080536.1	LOC653566	1.16037e-22	5.13456e-21	1.88159	8.6666e-20	3.60172e-18	1.78041
ILMN_1699489	XM_940079.1	TUBB6	1.17045e-22	5.1668e-21	2.54144	4.17872e-19	1.53904e-17	2.28168
ILMN_1735275	NM_152528.1	WDSUB1	1.25368e-22	5.521e-21	-2.10784	1.25663e-17	3.69225e-16	-1.85028
ILMN_1793743	NM_032839.1	DIRC2	1.31612e-22	5.78216e-21	-2.44915	2.88124e-18	9.31081e-17	-2.14491
ILMN_2125747	NR_002454.2	LOC606724	1.3391e-22	5.86914e-21	-2.74931	3.20853e-20	1.41976e-18	-2.5693
ILMN_1758315	NM_173653.1	SLC9A9	1.4572e-22	6.37164e-21	-2.21691	6.04913e-21	2.99245e-19	-2.15634
ILMN_1755658	NM_016428.2	ABI3	1.46777e-22	6.40268e-21	-2.98628	1.20391e-21	6.65105e-20	-2.97137
ILMN_1773388	NM_025113.1	C13orf18	1.48425e-22	6.44688e-21	2.95237	2.56009e-22	1.61225e-20	3.03293
ILMN_1727271	NM_173701.1	WARS	1.48489e-22	6.44688e-21	3.42544	1.31823e-19	5.27636e-18	3.06274
ILMN_1679809	NM_000852.2	GSTP1	1.50061e-22	6.49983e-21	-1.84574	6.59296e-21	3.21834e-19	-1.8056
ILMN_1761101	NM_001040440.2	CCDC112	1.70039e-22	7.34791e-21	-1.7564	7.80606e-21	3.78051e-19	-1.72039
ILMN_2147435	NM_002372.2	MAN2A1	1.72435e-22	7.43406e-21	-1.65123	2.34484e-19	9.07065e-18	-1.57138
ILMN_3238680	NM_197964.3	C7orf55	1.758e-22	7.56145e-21	-1.69158	9.4338e-19	3.25369e-17	-1.58519
ILMN_2131880	NM_032574.2	DPY30	1.79449e-22	7.70047e-21	-2.24826	6.6609e-16	1.5325e-14	-1.85301
ILMN_2336130	NM_001017391.1	SULT1A4	1.81685e-22	7.77832e-21	-1.66323	1.43052e-20	6.63214e-19	-1.62409
ILMN_1766657	NM_004099.4	STOM	1.83362e-22	7.83195e-21	3.64294	2.72638e-22	1.70533e-20	3.77564
ILMN_1756999	NM_005611.2	RBL2	1.93175e-22	8.22946e-21	-1.91923	1.98972e-19	7.79499e-18	-1.80521
ILMN_2365465	NM_001079539.1	XBP1	1.93561e-22	8.22946e-21	3.03399	6.17494e-21	3.0384e-19	2.93429
ILMN_1798270	NM_020179.1	C11orf75	1.99279e-22	8.45309e-21	2.17953	1.0273e-22	6.9435e-21	2.26255
ILMN_1731644	NM_031915.1	SETDB2	2.05228e-22	8.68548e-21	-2.61679	1.04854e-21	5.86293e-20	-2.62743
ILMN_2365307	NM_001024736.1	CD276	2.13873e-22	9.03062e-21	2.79367	1.03458e-21	5.82015e-20	2.80875
ILMN_1788347	NM_033426.2	KIAA1737	2.25236e-22	9.48869e-21	-1.62651	1.60806e-18	5.37536e-17	-1.52748
ILMN_1802096	NM_032548.2	ABTB1	2.26702e-22	9.52871e-21	-2.15826	2.03674e-17	5.77294e-16	-1.8875
ILMN_1788783	NM_012288.3	TRAM2	2.32028e-22	9.73043e-21	-1.51796	1.64536e-20	7.57114e-19	-1.48967
ILMN_2384241	NM_001024847.1	TGFBR2	2.35985e-22	9.8739e-21	-4.14373	5.58111e-18	1.7279e-16	-3.3449
ILMN_1654112	NM_001037281.1	PARD6A	2.41463e-22	1.00641e-20	-1.66527	7.41909e-19	2.63771e-17	-1.57115
ILMN_1714602	NM_006889.3	CD86	2.41621e-22	1.00641e-20	-2.83372	9.00884e-21	4.31769e-19	-2.7375
ILMN_1681591	NM_002827.2	PTPN1	2.47191e-22	1.02729e-20	2.3301	1.07752e-20	5.11116e-19	2.26004
ILMN_1787026	NM_001012456.1	SEC61G	2.60177e-22	1.07883e-20	1.71295	5.22599e-21	2.61328e-19	1.6931
ILMN_1688295	NM_016423.1	ZNF219	2.62308e-22	1.08523e-20	-2.16946	6.54122e-19	2.34366e-17	-1.99162
ILMN_1747197	NM_032148.2	SLC41A2	2.67107e-22	1.10261e-20	2.99526	3.65793e-23	2.67842e-21	3.24773
ILMN_1715674	NM_014216.3	ITPK1	2.71157e-22	1.11683e-20	-1.64532	6.10583e-21	3.01243e-19	-1.62592
ILMN_1710284	NM_005524.2	HES1	2.74647e-22	1.12868e-20	1.41712	1.36883e-12	1.82762e-11	1.24821
ILMN_1707077	NM_002959.4	SORT1	2.77968e-22	1.13979e-20	-2.01959	2.53897e-21	1.33094e-19	-2.00987
ILMN_2191428	NM_018955.2	UBB	2.78962e-22	1.14133e-20	1.73969	8.81108e-21	4.23391e-19	1.71087
ILMN_1703324	NM_014317.3	PDSS1	2.84939e-22	1.16169e-20	4.0801	2.21005e-18	7.26914e-17	3.39342
ILMN_2110281	NM_016406.1	UFC1	2.85197e-22	1.16169e-20	-1.72967	1.80526e-16	4.48327e-15	-1.54231
ILMN_1808821	NM_014186.2	COMMD9	2.94709e-22	1.19779e-20	-1.85058	8.23925e-19	2.87393e-17	-1.72656
ILMN_1785345	NM_020370.1	GPR84	3.24387e-22	1.31551e-20	4.16303	2.53293e-21	1.33094e-19	4.13954
ILMN_1787127	NM_152346.1	SLC43A2	3.42237e-22	1.38486e-20	2.29028	2.65937e-21	1.38618e-19	2.28289
ILMN_1802380	NM_001042682.1	RERE	3.44288e-22	1.39011e-20	-2.17906	1.12368e-20	5.31646e-19	-2.12719
ILMN_1789751	NM_022736.1	MFSD1	3.45289e-22	1.39111e-20	-1.9179	4.21217e-17	1.14467e-15	-1.70498
ILMN_3240626	XR_038546.1	LOC100134424	3.53944e-22	1.42287e-20	-1.63591	5.34645e-23	3.72275e-21	-1.69489
ILMN_1696432	NM_005896.2	IDH1	3.59076e-22	1.44036e-20	-1.83505	3.74692e-19	1.38832e-17	-1.73214
ILMN_3294322	XM_944418.3	LOC441009	3.6573e-22	1.46387e-20	1.7577	1.18857e-20	5.59478e-19	1.72734
ILMN_1736939	NM_003358.1	UGCG	3.71069e-22	1.48203e-20	2.62094	8.38932e-20	3.50226e-18	2.45708
ILMN_1684391	NM_000302.2	PLOD1	3.92359e-22	1.56368e-20	-2.30604	1.76271e-19	6.93508e-18	-2.15742
ILMN_1804629	NM_001042482.1	TPK1	4.28018e-22	1.70211e-20	-1.91275	2.20206e-19	8.55418e-18	-1.81329
ILMN_1790917	NM_080731.1	HOM-TES-103	4.52537e-22	1.79294e-20	-1.59756	1.03903e-19	4.22717e-18	-1.54783
ILMN_2387553	NM_152132.1	PSMA3	4.52802e-22	1.79294e-20	1.97297	8.63906e-20	3.59837e-18	1.88891
ILMN_1794056	NM_012266.3	DNAJB5	5.43335e-22	2.14547e-20	2.30656	3.31529e-20	1.46e-18	2.22513
ILMN_3247261	NM_014247.2	RAPGEF2	5.44157e-22	2.14547e-20	3.71663	3.34854e-19	1.26354e-17	3.32004
ILMN_3245688	NM_033257.2	DGCR6L	5.7966e-22	2.28057e-20	-2.06745	8.90099e-19	3.07568e-17	-1.91863
ILMN_1768958	NM_005739.2	RASGRP1	5.8117e-22	2.28165e-20	2.92515	9.64699e-24	8.12909e-22	3.31302
ILMN_1802557	NM_015987.3	HEBP1	6.13675e-22	2.40415e-20	-2.18474	1.9238e-19	7.55277e-18	-2.06257
ILMN_1768505	NM_001560.2	IL13RA1	6.87688e-22	2.68839e-20	-2.87542	1.50584e-17	4.34833e-16	-2.45012
ILMN_1767509	NM_207514.1	DEF8	7.24738e-22	2.82725e-20	-2.71035	1.17163e-18	3.98874e-17	-2.44302
ILMN_1789955	NM_006813.1	PNRC1	7.61224e-22	2.96228e-20	1.73337	2.79688e-20	1.25262e-18	1.7015
ILMN_1696974	NM_001097577.1	ANG	7.62565e-22	2.96228e-20	-2.59097	1.06784e-18	3.65563e-17	-2.35212
ILMN_3227023	NR_003672.2	SNHG7	7.80781e-22	3.02667e-20	-2.97593	1.0475e-21	5.86293e-20	-3.07341
ILMN_1693766	NM_025009.3	CEP135	8.0943e-22	3.13115e-20	2.47723	2.41357e-24	2.28386e-22	2.84113
ILMN_1780825	NM_006270.3	RRAS	8.29156e-22	3.20075e-20	-2.60357	1.22685e-14	2.30997e-13	-2.01425
ILMN_2158336	NM_020145.2	SH3GLB2	8.52309e-22	3.28326e-20	-1.76687	7.19839e-21	3.49539e-19	-1.76097
ILMN_1774547	NM_015134.2	MPRIP	8.80116e-22	3.38331e-20	1.68593	1.62187e-17	4.64702e-16	1.55973
ILMN_1678671	NM_017644.3	KLHL24	8.89938e-22	3.41396e-20	-2.36686	1.89198e-15	4.03127e-14	-1.93444
ILMN_2106167	NM_021159.3	RAP1GDS1	8.95243e-22	3.42718e-20	-1.69474	1.20595e-18	4.08296e-17	-1.60671
ILMN_3243705	NM_015027.2	PDXDC1	9.46239e-22	3.61491e-20	-2.46589	3.28021e-21	1.67663e-19	-2.4909
ILMN_1773561	NM_021183.3	RAP2C	9.66752e-22	3.68564e-20	2.39112	2.01888e-19	7.89245e-18	2.25623
ILMN_1777220	NM_007126.2	VCP	1.07306e-21	4.08249e-20	1.82402	1.48726e-17	4.30815e-16	1.67259
ILMN_1795429	NM_014000.2	VCL	1.11355e-21	4.22783e-20	-3.03981	2.90185e-19	1.10402e-17	-2.80935
ILMN_1781580	NM_015379.3	BRI3	1.17303e-21	4.44451e-20	-2.56184	1.04281e-17	3.10855e-16	-2.2536
ILMN_1726624	NM_145008.1	YPEL4	1.17872e-21	4.45693e-20	-2.10836	8.16938e-21	3.93581e-19	-2.10487
ILMN_1760741	NM_005002.3	NDUFA9	1.21847e-21	4.59778e-20	1.85004	8.20588e-19	2.86771e-17	1.75175
ILMN_1735347	NM_032601.2	MCEE	1.22802e-21	4.62438e-20	-1.77714	5.54062e-16	1.2876e-14	-1.57725
ILMN_1780799	NM_001040092.1	ENPP2	1.23599e-21	4.6449e-20	6.31991	3.27618e-20	1.44622e-18	6.00304
ILMN_1801710	NM_019043.3	APBB1IP	1.32068e-21	4.95308e-20	-2.0606	3.61698e-16	8.64514e-15	-1.78478
ILMN_2073604	NM_006579.1	EBP	1.36033e-21	5.09144e-20	-1.41296	5.31466e-18	1.64817e-16	-1.35486
ILMN_1724897	NM_021944.1	C14orf93	1.41983e-21	5.30338e-20	-1.45554	2.31526e-19	8.97502e-18	-1.42185
ILMN_1678087	NM_005922.2	MAP3K4	1.47811e-21	5.50993e-20	3.301	5.09346e-24	4.47545e-22	3.9431
ILMN_1799725	NM_004946.1	DOCK2	1.4922e-21	5.55124e-20	-2.28742	9.83505e-18	2.93651e-16	-2.05199
ILMN_1791396	NM_005675.3	DGCR6	1.52093e-21	5.64672e-20	-2.45049	2.9561e-18	9.53192e-17	-2.22288
ILMN_2318011	NM_002788.2	PSMA3	1.55464e-21	5.76027e-20	2.16767	1.22585e-19	4.92798e-18	2.08738
ILMN_1773576	NM_003909.2	CPNE3	1.62993e-21	6.02716e-20	-2.14424	1.11977e-18	3.81924e-17	-2.0027
ILMN_2129563	NM_174902.2	LDLRAD3	1.63716e-21	6.04177e-20	1.89988	5.20265e-13	7.3619e-12	1.5419
ILMN_1662340	NM_018083.4	ZNF358	1.65699e-21	6.10276e-20	-2.15876	1.4368e-19	5.70147e-18	-2.07625
ILMN_3245869	NM_001124767.1	LOC440957	1.7809e-21	6.54605e-20	-2.12748	1.527e-20	7.06168e-19	-2.11706
ILMN_1786176	NM_001774.1	CD37	1.90496e-21	6.98813e-20	-2.64208	1.50092e-17	4.34089e-16	-2.3172
ILMN_1715555	NM_001352.2	DBP	1.98117e-21	7.25329e-20	-1.55532	6.9683e-21	3.39259e-19	-1.56269
ILMN_1783681	NM_023937.2	MRPL34	2.00798e-21	7.33688e-20	-1.8571	2.08741e-15	4.42214e-14	-1.61657
ILMN_1696031	NM_001005267.1	C15orf21	2.16954e-21	7.91155e-20	2.05792	5.42233e-27	8.00423e-25	2.56168
ILMN_2097793	NM_020899.2	ZBTB4	2.29399e-21	8.34886e-20	-2.64058	2.50946e-19	9.68713e-18	-2.50234
ILMN_1781906	NM_032905.3	RBM17	2.31228e-21	8.39886e-20	1.91378	1.24131e-17	3.65305e-16	1.76081
ILMN_2156250	NM_003955.3	SOCS3	2.39425e-21	8.67951e-20	2.39532	4.15462e-20	1.80804e-18	2.35335
ILMN_1658504	NM_212469.1	CHKA	2.51191e-21	9.08818e-20	-1.92299	6.16709e-18	1.89343e-16	-1.78489
ILMN_1763091	NM_194278.3	C14orf43	2.70687e-21	9.77441e-20	-1.99011	7.20893e-22	4.24982e-20	-2.07606
ILMN_1739967	NM_013254.2	TBK1	2.72991e-21	9.83835e-20	2.07496	1.96835e-21	1.05581e-19	2.1391
ILMN_1780898	NM_006255.3	PRKCH	2.74146e-21	9.85523e-20	2.53107	5.07525e-20	2.18295e-18	2.48088
ILMN_1808811	NM_014963.2	SBNO2	2.74528e-21	9.85523e-20	2.00782	5.00798e-18	1.55568e-16	1.86145
ILMN_1838310			2.82675e-21	1.0128e-19	1.69288	2.5848e-19	9.93641e-18	1.64701
ILMN_1752117	NM_018710.1	TMEM55A	2.89801e-21	1.03632e-19	-1.84293	2.96e-18	9.53192e-17	-1.73594
ILMN_1752591	NM_015344.1	LEPROTL1	2.93087e-21	1.04604e-19	-1.80715	5.30614e-19	1.93114e-17	-1.73875
ILMN_1663444	NM_022165.2	LIN7B	2.98459e-21	1.06316e-19	-1.24935	5.33073e-17	1.42796e-15	-1.20802
ILMN_2168933	NM_024309.2	TNIP2	3.1199e-21	1.10922e-19	1.96869	4.79795e-18	1.49547e-16	1.83277
ILMN_1667016	NM_007051.2	FAF1	3.27356e-21	1.16161e-19	-1.82524	2.6878e-18	8.74698e-17	-1.72496
ILMN_1788160	NM_004521.1	KIF5B	3.3638e-21	1.19134e-19	1.55109	1.62351e-15	3.49557e-14	1.41335
ILMN_1727200	NM_016354.3	SLCO4A1	3.39594e-21	1.20042e-19	3.5291	1.50464e-15	3.26247e-14	2.7069
ILMN_1792951	NM_014943.3	ZHX2	3.50998e-21	1.23836e-19	2.24563	3.47974e-19	1.29976e-17	2.14973
ILMN_1788356	NM_182901.2	C11orf17	3.57975e-21	1.26056e-19	-1.62534	1.69693e-18	5.65193e-17	-1.56059
ILMN_1708016	NM_080821.2	C20orf108	3.80318e-21	1.33669e-19	-2.34124	4.06914e-17	1.10907e-15	-2.07454
ILMN_2386008	NM_024569.3	MPZL1	3.83116e-21	1.34397e-19	2.14234	3.83403e-21	1.94891e-19	2.20064
ILMN_1678454	NM_001225.3	CASP4	3.8948e-21	1.3637e-19	2.26206	8.72765e-19	3.02144e-17	2.13712
ILMN_3226181	NM_001105663.1	NUDT7	3.9472e-21	1.37943e-19	-1.73463	1.91789e-13	2.88183e-12	-1.47372
ILMN_1779010	NM_203351.1	MAP3K3	4.05804e-21	1.41548e-19	-1.63666	9.69834e-18	2.90039e-16	-1.54702
ILMN_2312275	NM_003136.2	SRP54	4.1004e-21	1.42756e-19	1.71792	7.8187e-18	2.38464e-16	1.61854
ILMN_1791067	NM_006285.2	TESK1	4.14082e-21	1.43891e-19	-2.29959	5.33597e-21	2.66106e-19	-2.35824
ILMN_1656316	NM_201599.1	ZMYM3	4.15439e-21	1.44092e-19	-1.48688	1.26571e-16	3.20809e-15	-1.39447
ILMN_2392569	NM_001462.3	FPR2	4.21802e-21	1.46024e-19	4.36387	9.97073e-20	4.09755e-18	4.1963
ILMN_1708934	NM_001124.1	ADM	4.44345e-21	1.53541e-19	5.81563	1.88068e-20	8.56849e-19	5.8862
ILMN_2370882	NM_203379.1	ACSL5	4.46386e-21	1.53957e-19	2.35444	1.27825e-20	5.9712e-19	2.38388
ILMN_3240389	NM_000097.4	CPOX	4.74877e-21	1.63469e-19	-2.13309	4.03469e-16	9.56917e-15	-1.85969
ILMN_1692731	NM_025250.2	TTYH3	4.75735e-21	1.63469e-19	-2.4152	8.34412e-18	2.53233e-16	-2.19423
ILMN_2182704	NM_001166.3	BIRC2	4.91083e-21	1.68429e-19	1.91958	4.91699e-19	1.79305e-17	1.85257
ILMN_3241758	NM_001099771.1	POTEF	5.22811e-21	1.78978e-19	1.79629	3.52536e-22	2.16113e-20	1.89276
ILMN_1663916	NM_001080157.1	ARHGAP9	5.49904e-21	1.87904e-19	-3.63574	9.00119e-18	2.71389e-16	-3.16359
ILMN_1714278	NM_080655.1	C9orf30	5.75545e-21	1.96302e-19	2.79112	1.40062e-21	7.66894e-20	2.97901
ILMN_2335704	NM_000631.3	NCF4	5.92499e-21	2.01712e-19	-2.62853	3.02237e-19	1.14751e-17	-2.52469
ILMN_1795930	NM_000958.2	PTGER4	5.96538e-21	2.02713e-19	3.94513	6.24468e-19	2.25052e-17	3.6555
ILMN_2252408	NM_152755.1	CNPY4	6.5063e-21	2.20688e-19	-1.45007	4.36525e-15	8.83197e-14	-1.33621
ILMN_2352609	NM_016821.1	OGG1	6.58097e-21	2.22811e-19	-1.4577	5.90748e-19	2.14576e-17	-1.42903
ILMN_3238274	NM_017797.3	BTBD2	6.86618e-21	2.32042e-19	-2.34763	2.5988e-17	7.23274e-16	-2.11193
ILMN_1713867	NM_031293.1	PMFBP1	7.04509e-21	2.37653e-19	-1.71507	1.43105e-19	5.69087e-18	-1.693
ILMN_1769091	NM_199418.2	PRCP	7.36398e-21	2.47956e-19	-2.68139	2.64274e-14	4.70693e-13	-2.0928
ILMN_1803906	NM_014209.1	ETV2	7.4071e-21	2.48954e-19	-1.6204	2.40504e-20	1.08239e-18	-1.62974
ILMN_1662306	NM_173825.3	RABL3	7.45167e-21	2.49997e-19	1.68608	1.57507e-16	3.92745e-15	1.55379
ILMN_2349658	NM_007311.3	TSPO	7.5479e-21	2.52766e-19	-2.27417	5.16287e-17	1.38668e-15	-2.0349
ILMN_2167922	NM_020810.1	TRMT5	7.85054e-21	2.62424e-19	-2.0456	3.07746e-17	8.52631e-16	-1.87067
ILMN_2384536	NM_006117.2	PECI	8.98006e-21	2.99638e-19	-1.7109	7.70013e-19	2.72189e-17	-1.66365
ILMN_1736042	NM_002395.3	ME1	9.84382e-21	3.27867e-19	-2.16122	2.82309e-20	1.2613e-18	-2.18516
ILMN_1801118	NM_024571.2	C16orf33	9.87108e-21	3.28182e-19	-1.96039	7.35002e-19	2.62316e-17	-1.89612
ILMN_2400500	NM_022075.3	LASS2	1.00547e-20	3.33686e-19	-1.96614	1.2919e-17	3.78382e-16	-1.83236
ILMN_2409062	NM_213595.1	ISCU	1.02355e-20	3.39076e-19	-1.71011	2.8002e-14	4.9682e-13	-1.49739
ILMN_1711493	NM_032152.3	PRAM1	1.03166e-20	3.41048e-19	-2.58384	2.39271e-18	7.84197e-17	-2.41427
ILMN_2058512	NM_002787.3	PSMA2	1.0332e-20	3.41048e-19	1.92294	1.59211e-17	4.56885e-16	1.79213
ILMN_1658483	NM_000575.3	IL1A	1.0444e-20	3.4413e-19	7.2866	7.4552e-17	1.95353e-15	5.55287
ILMN_1683023	NM_016205.1	PDGFC	1.05424e-20	3.46752e-19	-2.26686	1.90622e-17	5.42802e-16	-2.07031
ILMN_2394561	NM_182972.2	IRF2BP2	1.10101e-20	3.61231e-19	-2.77523	1.63653e-14	3.00469e-13	-2.17982
ILMN_2112256	NM_003327.2	TNFRSF4	1.10217e-20	3.61231e-19	4.89776	6.75353e-18	2.06318e-16	4.24351
ILMN_3239055	NM_014187.3	TMEM208	1.11038e-20	3.63274e-19	1.87089	7.71634e-19	2.72241e-17	1.81514
ILMN_1690844	XR_019393.1	LOC387820	1.13479e-20	3.70605e-19	2.35318	3.50243e-16	8.38221e-15	2.04405
ILMN_1810199	NM_025080.2	ASRGL1	1.13848e-20	3.71153e-19	-1.99286	7.74235e-20	3.25425e-18	-1.98896
ILMN_1762167	NM_024659.2	GTDC1	1.23623e-20	4.02308e-19	1.69304	1.1352e-21	6.29029e-20	1.76917
ILMN_1774739	NM_004995.2	MMP14	1.27759e-20	4.15037e-19	2.11154	4.71937e-23	3.36223e-21	2.36212
ILMN_1698478	NM_003083.2	SNAPC2	1.31202e-20	4.25473e-19	-1.5526	1.37818e-17	4.01739e-16	-1.48522
ILMN_1717334	NM_005428.2	VAV1	1.32003e-20	4.2732e-19	2.53806	2.84826e-19	1.08812e-17	2.47819
ILMN_1720799	NM_138501.4	TECR	1.3343e-20	4.31181e-19	-2.19714	3.78463e-20	1.65483e-18	-2.22225
ILMN_1766425	NM_004726.2	REPS2	1.38203e-20	4.45827e-19	-1.39349	9.71761e-20	4.0114e-18	-1.39183
ILMN_1727041	NM_005243.2	EWSR1	1.46178e-20	4.70729e-19	1.7303	9.38063e-17	2.4141e-15	1.60637
ILMN_1682717	NM_003897.3	IER3	1.52059e-20	4.88815e-19	2.81059	1.73288e-19	6.83227e-18	2.77259
ILMN_1790549	NM_005724.4	TSPAN3	1.54483e-20	4.95742e-19	-2.06863	1.38998e-15	3.04608e-14	-1.80769
ILMN_1732197	NM_002430.2	MN1	1.60268e-20	5.13413e-19	2.58066	3.52052e-20	1.54301e-18	2.62879
ILMN_1718907	NM_005786.4	TSHZ1	1.63518e-20	5.22917e-19	-2.01109	6.51099e-19	2.33737e-17	-1.95866
ILMN_1814230	NM_014221.3	MTCP1	1.73211e-20	5.52957e-19	-1.66886	4.47918e-15	9.0229e-14	-1.50203
ILMN_1652333	NM_024619.2	FN3KRP	1.74312e-20	5.55511e-19	-1.79607	1.19697e-20	5.61998e-19	-1.84168
ILMN_2150654	NM_023072.1	ZSWIM4	1.797e-20	5.71693e-19	2.1636	4.03278e-23	2.89544e-21	2.44985
ILMN_1671265	NM_001564.2	ING2	1.80977e-20	5.74765e-19	-1.7967	2.10614e-15	4.45161e-14	-1.60664
ILMN_2336133	NM_001017391.1	SULT1A4	1.83042e-20	5.80323e-19	-1.6856	1.04007e-19	4.22717e-18	-1.68606
ILMN_1690806	NM_198402.2	PTPLB	1.84852e-20	5.85057e-19	-2.06034	2.40919e-18	7.88197e-17	-1.97134
ILMN_1791232	NM_181784.1	SPRED2	1.95381e-20	6.17325e-19	1.53355	1.8433e-16	4.57157e-15	1.44227
ILMN_1774844	NM_032960.2	MAPKAPK2	1.96401e-20	6.19485e-19	1.68848	1.53674e-17	4.4237e-16	1.60577
ILMN_2294978	NM_194430.1	RNASE4	2.01543e-20	6.34619e-19	-2.23081	2.49214e-17	6.96743e-16	-2.051
ILMN_1763386	NM_197966.1	BID	2.07771e-20	6.53116e-19	1.86277	4.3639e-21	2.20007e-19	1.94192
ILMN_1687724	NM_021159.3	RAP1GDS1	2.12883e-20	6.68048e-19	-1.37365	4.24741e-19	1.55812e-17	-1.36303
ILMN_1759948	XR_000528.1	RNF5P1	2.21837e-20	6.94963e-19	-2.03618	8.22079e-14	1.34239e-12	-1.69692
ILMN_1703327	NM_003978.2	PSTPIP1	2.29073e-20	7.16416e-19	-2.4027	3.70062e-17	1.01613e-15	-2.18162
ILMN_2266595	NM_021250.2	LILRA5	2.40752e-20	7.51106e-19	4.01569	1.27083e-18	4.2869e-17	3.77896
ILMN_2328666	NM_004233.3	CD83	2.40979e-20	7.51106e-19	3.68776	3.22255e-18	1.02934e-16	3.40152
ILMN_1678268	NM_015303.3	VPS8	2.46368e-20	7.66608e-19	-1.96557	5.72701e-17	1.52709e-15	-1.81583
ILMN_2206344	NM_003635.2	NDST2	2.51405e-20	7.80962e-19	1.89817	1.38428e-16	3.47994e-15	1.74215
ILMN_1716057	NM_001748.3	CAPN2	2.51925e-20	7.81098e-19	1.62995	4.12038e-16	9.74734e-15	1.51136
ILMN_2184640	NM_004741.1	NOLC1	2.52295e-20	7.81098e-19	1.46293	4.369e-11	4.60931e-10	1.27007
ILMN_1784207	NM_020362.3	C1orf128	2.61446e-20	8.08074e-19	-1.99405	3.68535e-19	1.37101e-17	-1.96982
ILMN_1807981	XM_001129013.1	SIGIRR	3.06061e-20	9.44387e-19	-1.57132	3.5338e-18	1.1223e-16	-1.52975
ILMN_1819384			3.08025e-20	9.4886e-19	1.74193	1.49028e-13	2.30267e-12	1.5056
ILMN_1657515	NM_004755.2	RPS6KA5	3.21913e-20	9.8999e-19	-1.92506	4.80518e-16	1.12662e-14	-1.74093
ILMN_1732296	NM_002167.2	ID3	3.25844e-20	1.00041e-18	-1.90949	3.97126e-18	1.24834e-16	-1.83625
ILMN_3307664	NR_022014.1	C15orf21	3.26885e-20	1.00194e-18	1.95538	6.10714e-26	7.77165e-24	2.41963
ILMN_1724066	NM_004573.2	PLCB2	3.34526e-20	1.02366e-18	-2.77482	1.50321e-18	5.03399e-17	-2.66149
ILMN_1659058	NM_002714.2	PPP1R10	3.39767e-20	1.03798e-18	1.67072	4.86795e-16	1.13989e-14	1.54465
ILMN_2202940	NM_020244.2	CHPT1	3.44828e-20	1.0517e-18	-2.41159	3.46184e-19	1.2957e-17	-2.38806
ILMN_2364131	NM_024331.3	TTPAL	3.50086e-20	1.06595e-18	1.43914	4.10338e-16	9.71958e-15	1.36311
ILMN_1712430	NM_005175.2	ATP5G1	3.50655e-20	1.06595e-18	2.2547	2.52495e-19	9.72658e-18	2.24646
ILMN_2294976	NM_194430.1	RNASE4	3.52954e-20	1.07117e-18	-2.33682	1.57789e-17	4.53508e-16	-2.17233
ILMN_1800958	NM_001044385.1	ALS2CR4	3.59989e-20	1.09073e-18	2.10976	7.44955e-17	1.95353e-15	1.93507
ILMN_1741711	NM_005128.2	DOPEY2	3.61249e-20	1.09275e-18	-1.52599	1.31008e-16	3.30241e-15	-1.44648
ILMN_1795927	NM_001042414.1	PSPC1	3.65587e-20	1.10406e-18	1.48782	1.15802e-13	1.831e-12	1.34421
ILMN_1758852	NM_020354.2	ENTPD7	3.72269e-20	1.1224e-18	1.43523	1.69267e-14	3.09546e-13	1.32608
ILMN_1719518	NM_001660.2	ARF4	3.8862e-20	1.16979e-18	1.6501	1.29411e-17	3.7843e-16	1.58498
ILMN_2327346	NM_032627.2	SSBP4	3.9443e-20	1.18535e-18	-1.59997	1.26497e-17	3.71085e-16	-1.54117
ILMN_1722309	NM_004435.2	ENDOG	4.3765e-20	1.31304e-18	-1.40366	1.07016e-13	1.7067e-12	-1.28899
ILMN_3194508	NM_003887.2	ASAP2	4.38345e-20	1.31304e-18	1.4559	2.34587e-24	2.23124e-22	1.59527
ILMN_2168347	NM_000121.2	EPOR	4.58578e-20	1.37142e-18	-1.50158	2.88624e-16	6.97993e-15	-1.41979
ILMN_2413251	NM_013986.2	EWSR1	4.59666e-20	1.37245e-18	1.83548	1.98255e-15	4.20483e-14	1.65064
ILMN_2401641	NM_001031806.1	ALDH3A2	4.61893e-20	1.37687e-18	-1.73759	5.5433e-20	2.3732e-18	-1.76814
ILMN_1695851	NM_022141.4	PARVG	4.6525e-20	1.38464e-18	-2.34643	7.91264e-20	3.31075e-18	-2.39591
ILMN_1762224	NM_032383.3	HPS3	4.75104e-20	1.41169e-18	-1.64683	3.74139e-18	1.18212e-16	-1.60441
ILMN_1759915	NM_006409.2	ARPC1A	4.77293e-20	1.41592e-18	1.52521	3.17546e-19	1.20069e-17	1.52324
ILMN_1721035	NM_152851.1	MS4A6A	4.81074e-20	1.42484e-18	-5.17968	6.00422e-21	2.97822e-19	-5.88829
ILMN_2191568	NM_006545.4	TUSC4	5.16622e-20	1.52768e-18	-2.05291	1.48049e-13	2.28986e-12	-1.70883
ILMN_2373791	NM_001040092.1	ENPP2	5.19806e-20	1.53463e-18	6.47492	7.36396e-19	2.62316e-17	6.25762
ILMN_1652580	NM_002691.1	POLD1	5.32143e-20	1.56855e-18	-1.50015	4.815e-18	1.49825e-16	-1.46695
ILMN_2308849	NM_001020820.1	MYADM	5.36855e-20	1.57991e-18	-1.92087	3.34491e-17	9.25342e-16	-1.80753
ILMN_2371169	NM_003461.4	ZYX	5.55011e-20	1.63074e-18	-1.84632	4.4958e-18	1.40843e-16	-1.78723
ILMN_1707434	XM_929667.1	LOC653778	5.56743e-20	1.63323e-18	2.39444	2.15042e-23	1.68849e-21	2.85282
ILMN_1772731	NM_005326.4	HAGH	5.81893e-20	1.7043e-18	-1.97766	9.03201e-14	1.46064e-12	-1.67462
ILMN_1707286	NM_024829.4	FLJ22662	5.9538e-20	1.74104e-18	-2.26769	9.14098e-17	2.35901e-15	-2.07073
ILMN_1771957	NM_016219.2	MAN1B1	6.13021e-20	1.78979e-18	-1.9174	6.31733e-14	1.053e-12	-1.64399
ILMN_2174369	NM_021814.3	ELOVL5	6.1867e-20	1.80343e-18	2.1071	1.14678e-16	2.9227e-15	1.93442
ILMN_1799062	NM_001077493.1	NFKB2	6.20141e-20	1.80486e-18	3.2126	7.90171e-19	2.76665e-17	3.15218
ILMN_1795822	NM_133375.2	DIS3L	6.22408e-20	1.80861e-18	-1.61374	2.26965e-17	6.36468e-16	-1.55097
ILMN_2072603	NM_032111.2	MRPL14	6.31775e-20	1.83294e-18	2.00194	2.90586e-20	1.29514e-18	2.07432
ILMN_1786718	NM_007103.2	NDUFV1	6.97098e-20	2.01929e-18	-1.83078	6.91451e-15	1.3602e-13	-1.63006
ILMN_1791912	NM_001040455.1	SIDT2	7.05647e-20	2.03987e-18	-2.23863	1.53075e-19	6.06124e-18	-2.274
ILMN_1756501	NM_003032.2	ST6GAL1	7.06415e-20	2.03987e-18	-2.05844	1.1289e-19	4.5581e-18	-2.09695
ILMN_1693004	NM_199181.2	C20orf117	7.1841e-20	2.07127e-18	-1.76604	3.473e-18	1.10489e-16	-1.7233
ILMN_1663685	NM_005675.2	DGCR6	7.29883e-20	2.10106e-18	-2.33369	1.77176e-16	4.41194e-15	-2.10745
ILMN_1681340	NM_016126.1	C1orf41	7.51505e-20	2.1572e-18	-1.65263	3.60672e-17	9.94787e-16	-1.58068
ILMN_1671326	NM_012199.2	EIF2C1	7.51722e-20	2.1572e-18	-1.5994	2.81678e-16	6.83073e-15	-1.50548
ILMN_1671404	NM_003174.3	SVIL	7.67523e-20	2.19912e-18	2.4193	1.40904e-14	2.60778e-13	2.01999
ILMN_1733276	NM_006639.2	CYSLTR1	7.95686e-20	2.27628e-18	-2.0644	1.95013e-17	5.5445e-16	-1.95455
ILMN_1810782	NM_031892.1	SH3KBP1	8.2756e-20	2.3638e-18	-2.19077	2.38837e-13	3.53694e-12	-1.79053
ILMN_1744534	NM_001001660.2	LYRM5	8.34888e-20	2.38104e-18	-1.83639	1.91452e-15	4.0746e-14	-1.66184
ILMN_1724708	NM_004794.2	RAB33A	8.45882e-20	2.40867e-18	1.95319	2.19738e-17	6.19023e-16	1.85546
ILMN_3272603	NM_001135811.1	FAM60A	8.69799e-20	2.47296e-18	2.48986	1.38444e-21	7.60286e-20	2.78175
ILMN_2058141	NM_005517.2	HMGN2	9.44718e-20	2.68184e-18	-2.17824	3.98118e-17	1.0867e-15	-2.0365
ILMN_3300744	XR_015842.2	LOC728666	9.52237e-20	2.69903e-18	1.95601	2.29472e-18	7.53418e-17	1.91781
ILMN_1700915	NM_005180.5	BMI1	9.64828e-20	2.73052e-18	-1.70235	1.87647e-15	4.00284e-14	-1.56216
ILMN_1760027	NM_000377.1	WAS	9.71755e-20	2.74392e-18	-2.20372	5.11728e-15	1.02412e-13	-1.91025
ILMN_1757877	NM_001002018.1	HCFC1R1	9.72537e-20	2.74392e-18	-2.52134	8.4713e-16	1.91794e-14	-2.20305
ILMN_1653871	NM_005746.2	NAMPT	1.00988e-19	2.84492e-18	5.5453	3.95189e-18	1.24437e-16	5.18531
ILMN_1705442	NM_144601.2	CMTM3	1.05289e-19	2.96156e-18	-2.03358	1.18493e-18	4.02659e-17	-2.01331
ILMN_3244019	XR_037172.1	LOC647886	1.05576e-19	2.96512e-18	2.52488	1.46825e-15	3.20016e-14	2.18671
ILMN_1796349	NM_006714.2	SMPDL3A	1.08021e-19	3.02919e-18	4.14057	2.96596e-21	1.533e-19	4.84238
ILMN_1669550	NM_006341.2	MAD2L2	1.11267e-19	3.11548e-18	1.83483	5.25713e-16	1.22326e-14	1.6912
ILMN_1719906	NM_005327.2	HADH	1.11623e-19	3.12072e-18	-2.05385	1.0928e-17	3.23146e-16	-1.97037
ILMN_1774091	NM_000140.2	FECH	1.15183e-19	3.21535e-18	-1.49774	1.06582e-18	3.6555e-17	-1.49158
ILMN_1657810	NM_144641.1	PPM1M	1.18718e-19	3.30904e-18	-2.33383	2.50054e-13	3.6853e-12	-1.88377
ILMN_1688103	NM_020248.2	CTNNBIP1	1.29068e-19	3.5921e-18	-1.57897	2.44105e-16	5.95797e-15	-1.49705
ILMN_1714165	NM_006927.3	ST3GAL2	1.31196e-19	3.64584e-18	1.74745	5.04035e-17	1.35575e-15	1.66636
ILMN_1668559	NM_001005339.1	RGS10	1.31512e-19	3.64912e-18	-1.88422	4.09817e-20	1.78769e-18	-1.95648
ILMN_1690342	NM_000895.1	LTA4H	1.33137e-19	3.68864e-18	-5.96331	3.18979e-14	5.58425e-13	-4.08931
ILMN_1757210	NM_001031733.1	CALML4	1.34861e-19	3.73081e-18	-1.59339	7.7554e-19	2.72577e-17	-1.59293
ILMN_1802292	NM_052950.2	WDFY2	1.42686e-19	3.94138e-18	-1.63342	3.32461e-15	6.87732e-14	-1.50553
ILMN_1709124	NM_020959.1	ANO8	1.43814e-19	3.96661e-18	-1.44537	6.01676e-19	2.18117e-17	-1.44849
ILMN_3234884	NM_007317.1	KIF22	1.45545e-19	4.00835e-18	-1.64193	1.16827e-16	2.97337e-15	-1.56254
ILMN_1761764	NM_032306.2	ALKBH7	1.61284e-19	4.43519e-18	-1.67979	8.97573e-14	1.45408e-12	-1.49218
ILMN_1656900	NM_177536.1	SULT1A1	1.62654e-19	4.46621e-18	-1.7916	1.18777e-18	4.0288e-17	-1.78578
ILMN_2358069	NM_001013836.1	MAD1L1	1.63675e-19	4.48757e-18	-2.12455	8.03501e-17	2.0882e-15	-1.98466
ILMN_1673892	NM_001039547.1	GK5	1.65e-19	4.51718e-18	1.71982	7.24385e-13	1.00726e-11	1.48684
ILMN_2400372	NM_001054.2	SULT1A2	1.66682e-19	4.55648e-18	-1.56153	8.50141e-19	2.94865e-17	-1.56274
ILMN_1727045	NM_170672.1	RASGRP3	1.67935e-19	4.58394e-18	-2.56531	8.33543e-18	2.53233e-16	-2.46001
ILMN_1752899	NM_022893.2	BCL11A	1.69786e-19	4.62514e-18	1.96282	2.32527e-15	4.90914e-14	1.76652
ILMN_1780236	NM_002676.1	PMM1	1.69946e-19	4.62514e-18	-1.69548	1.62823e-17	4.65801e-16	-1.64456
ILMN_1774596	NM_032667.4	BSCL2	1.71225e-19	4.65309e-18	-2.38921	1.87623e-15	4.00284e-14	-2.09314
ILMN_1663042	NM_002999.2	SDC4	1.72079e-19	4.66721e-18	2.13322	5.83641e-17	1.55402e-15	2.00306
ILMN_1773645	NM_021971.1	GMPPB	1.72251e-19	4.66721e-18	2.06745	1.13755e-15	2.5168e-14	1.86491
ILMN_2412927	NM_021971.1	GMPPB	1.73711e-19	4.69988e-18	2.33118	5.81347e-16	1.34424e-14	2.09082
ILMN_1676361	NM_021226.2	ARHGAP22	1.8765e-19	5.06956e-18	-2.40605	6.87743e-17	1.82069e-15	-2.23345
ILMN_1801842	NM_002852.2	PTX3	1.94909e-19	5.258e-18	2.40634	1.1813e-09	9.80975e-09	1.67839
ILMN_1676665	NM_017949.1	CUEDC1	2.04156e-19	5.49541e-18	-2.14887	1.25958e-16	3.19695e-15	-1.99774
ILMN_1668629	XM_937968.2	LOC401115	2.04306e-19	5.49541e-18	-1.6556	1.50741e-12	1.99246e-11	-1.43794
ILMN_1689327	XR_015150.1	LOC730534	2.09081e-19	5.61565e-18	-2.12393	5.83809e-16	1.34824e-14	-1.93247
ILMN_1706498	NM_013352.2	DSE	2.10589e-19	5.64795e-18	2.57043	1.13434e-17	3.34895e-16	2.46028
ILMN_1712707	NM_024527.4	ABHD8	2.10934e-19	5.64898e-18	-2.03541	1.39493e-12	1.86112e-11	-1.67097
ILMN_2375825	NM_001774.2	CD37	2.22059e-19	5.9383e-18	-2.16446	2.29957e-16	5.63502e-15	-1.99463
ILMN_2364971	NM_178588.1	PPP2R5C	2.33616e-19	6.23832e-18	-1.94372	1.08599e-17	3.21648e-16	-1.88831
ILMN_2357419	NM_021250.2	LILRA5	2.37117e-19	6.32266e-18	4.69174	3.34263e-16	8.03102e-15	3.94525
ILMN_1750409	NM_004251.3	RAB9A	2.39881e-19	6.38713e-18	-1.76973	1.99467e-17	5.6624e-16	-1.71471
ILMN_1811551	NM_015954.2	DERA	2.43922e-19	6.48537e-18	-1.68938	8.69149e-16	1.96298e-14	-1.57755
ILMN_1651315	NM_006339.1	HMG20B	2.55104e-19	6.77291e-18	-2.04214	7.98796e-17	2.0789e-15	-1.92582
ILMN_1712577	NM_198507.1	FAM174A	2.57314e-19	6.82177e-18	-1.54304	5.81986e-15	1.1572e-13	-1.43501
ILMN_1811624	NM_022065.4	THADA	2.5781e-19	6.82511e-18	-1.80311	5.95846e-18	1.83243e-16	-1.77212
ILMN_2408572	NM_194430.1	RNASE4	2.66526e-19	7.04576e-18	-2.24635	2.00835e-16	4.95429e-15	-2.072
ILMN_1793770	NM_058246.3	DNAJB6	2.68196e-19	7.07977e-18	2.68296	3.8035e-18	1.19969e-16	2.63191
ILMN_1800837	NM_006324.2	CFDP1	2.77308e-19	7.30985e-18	-1.83095	4.96055e-14	8.43613e-13	-1.61424
ILMN_1708110	NM_018342.3	TMEM144	2.84367e-19	7.48523e-18	-1.5489	4.71883e-16	1.10778e-14	-1.47241
ILMN_2391976	NM_001080431.1	SLC45A4	2.86024e-19	7.51811e-18	-1.4693	2.75444e-18	8.94805e-17	-1.46277
ILMN_1734707	NM_152889.1	CHST13	2.88125e-19	7.56255e-18	-3.16566	1.0804e-18	3.69175e-17	-3.19438
ILMN_1745172	NM_004515.2	ILF2	2.93312e-19	7.68778e-18	1.51613	9.88204e-14	1.58974e-12	1.38295
ILMN_1657234	NM_004591.1	CCL20	2.99329e-19	7.83434e-18	8.42127	1.82889e-13	2.76612e-12	5.12924
ILMN_1668417	NM_003387.3	WASPIP	3.00217e-19	7.84647e-18	-2.68024	4.28989e-15	8.69858e-14	-2.29204
ILMN_1680996	XM_001127464.1	ALOX5	3.05085e-19	7.96241e-18	-3.51324	9.58494e-16	2.14637e-14	-2.98888
ILMN_1682567	NM_013301.2	CCDC106	3.05706e-19	7.96736e-18	-1.61567	1.37908e-16	3.4716e-15	-1.54755
ILMN_1681679	NM_000714.4	TSPO	3.11615e-19	8.1099e-18	-2.18816	1.33134e-15	2.92801e-14	-1.96893
ILMN_1774287	NM_001710.4	CFB	3.21563e-19	8.35701e-18	13.4106	8.37465e-19	2.91015e-17	13.9557
ILMN_1678579	NM_000098.1	CPT2	3.34215e-19	8.67361e-18	1.56374	8.31519e-19	2.89494e-17	1.57517
ILMN_2170353	NM_198402.2	PTPLB	3.35358e-19	8.69105e-18	-2.48704	4.00132e-16	9.50224e-15	-2.2509
ILMN_1657697	NM_020150.3	SAR1A	3.39526e-19	8.78672e-18	2.69607	5.35857e-17	1.43299e-15	2.51833
ILMN_1764970	NM_032776.1	JMJD1C	3.5592e-19	9.19808e-18	-1.87884	4.07284e-18	1.27809e-16	-1.86083
ILMN_1659364	NM_007370.3	RFC5	3.57435e-19	9.22432e-18	-1.41437	4.76981e-18	1.48921e-16	-1.40536
ILMN_1794011	NM_004267.3	CHST2	3.67595e-19	9.4538e-18	2.05498	3.07721e-19	1.16593e-17	2.11349
ILMN_2390859	NM_002502.3	NFKB2	3.6782e-19	9.4538e-18	3.09789	6.72301e-18	2.05726e-16	3.01184
ILMN_1682095	NM_018254.2	RCOR3	3.67915e-19	9.4538e-18	-1.77834	2.19801e-14	3.9607e-13	-1.59623
ILMN_3260715	NM_022769.3	CRTC3	3.68777e-19	9.4538e-18	-2.17051	6.20795e-18	1.90281e-16	-2.13178
ILMN_2245305	NM_001042472.1	ABHD12	3.68889e-19	9.4538e-18	-2.25695	3.44751e-19	1.29296e-17	-2.32533
ILMN_1706521	NM_001319.5	CSNK1G2	4.03279e-19	1.03208e-17	-1.8436	1.74334e-15	3.74048e-14	-1.69675
ILMN_3249501	NM_001080470.1	ZNF697	4.28085e-19	1.09405e-17	1.78514	5.8383e-15	1.15962e-13	1.6282
ILMN_1712985	NM_181656.3	C17orf58	4.43671e-19	1.13231e-17	2.03986	2.05015e-14	3.7124e-13	1.79013
ILMN_1695423	NM_001769.2	CD9	4.47922e-19	1.14158e-17	-4.41955	6.65076e-20	2.81468e-18	-4.94426
ILMN_1664644	NM_033388.1	ATG16L2	4.56042e-19	1.16067e-17	-2.06396	2.59792e-17	7.23274e-16	-1.9928
ILMN_1677085	NM_005873.2	RGS19	4.76549e-19	1.2112e-17	-1.9308	1.78283e-12	2.3331e-11	-1.61603
ILMN_1773245	NM_021006.4	CCL3L1	4.79055e-19	1.21589e-17	7.43137	4.3585e-15	8.82799e-14	5.48917
ILMN_2255133	NM_022893.2	BCL11A	4.83248e-19	1.22485e-17	2.03871	2.15564e-14	3.89197e-13	1.78983
ILMN_1770673	NM_030767.3	AKNA	4.8681e-19	1.23218e-17	-1.69783	9.76363e-16	2.18374e-14	-1.5927
ILMN_2129161	NM_005512.1	LRRC32	4.89648e-19	1.23767e-17	1.74296	1.09672e-13	1.74304e-12	1.54682
ILMN_1788701	NM_033222.2	PSIP1	4.99457e-19	1.26074e-17	-1.66623	3.88047e-16	9.22712e-15	-1.58194
ILMN_3248352	NM_001080414.2	CCDC88C	5.13627e-19	1.29473e-17	-1.99671	2.09476e-15	4.43263e-14	-1.81857
ILMN_1705144	NM_003565.1	ULK1	5.14484e-19	1.29512e-17	-2.35453	1.80785e-12	2.35915e-11	-1.86908
ILMN_2112524	NM_173647.2	RNF149	5.24106e-19	1.31755e-17	1.52495	5.20682e-16	1.21308e-14	1.45779
ILMN_1703955	NM_148177.1	FBXO32	5.28263e-19	1.32619e-17	-1.64617	2.16389e-16	5.33086e-15	-1.57488
ILMN_2383516	NM_015285.2	WDR7	5.30239e-19	1.32934e-17	-1.57685	1.24795e-15	2.75115e-14	-1.49015
ILMN_1802808	XM_939368.1	LOC654103	5.4717e-19	1.36993e-17	2.83765	7.17964e-22	4.24611e-20	3.41694
ILMN_1727332	NM_178191.1	ATPIF1	5.60559e-19	1.40155e-17	-2.11158	4.1514e-14	7.14567e-13	-1.8274
ILMN_1812226	NM_000201.1	ICAM1	5.66371e-19	1.41416e-17	2.51125	1.85711e-15	3.97073e-14	2.22589
ILMN_1717934	NM_152280.2	SYT11	5.74503e-19	1.43241e-17	-2.5187	2.47912e-13	3.65957e-12	-2.03933
ILMN_1651705	NM_001752.2	CAT	5.75231e-19	1.43241e-17	-2.45105	7.4639e-17	1.95353e-15	-2.31116
ILMN_1780582	NM_001040280.1	CD83	5.77598e-19	1.43637e-17	3.50072	6.3179e-17	1.67497e-15	3.2388
ILMN_3256004	XR_038699.1	LOC100130003	5.78715e-19	1.43721e-17	1.56688	1.43017e-17	4.15583e-16	1.54485
ILMN_3309839	NR_031681.1	MIR1275	6.21809e-19	1.54215e-17	1.89436	5.59324e-17	1.49358e-15	1.82526
ILMN_1752914	NM_020754.1	CDGAP	6.35575e-19	1.57418e-17	1.90207	3.62158e-14	6.30859e-13	1.68487
ILMN_1702501	NM_001006932.1	RPS6KA2	6.45119e-19	1.59567e-17	-2.58677	2.99359e-18	9.62329e-17	-2.59437
ILMN_2367671	NM_016733.2	LIMK2	6.50172e-19	1.60602e-17	1.98252	3.27385e-18	1.04334e-16	1.98439
ILMN_1657446	NM_032324.1	C1orf57	6.53983e-19	1.61327e-17	-1.57947	3.76909e-15	7.7018e-14	-1.47972
ILMN_1664577	NM_000108.3	DLD	6.93651e-19	1.70884e-17	2.79102	2.1791e-21	1.16211e-19	3.28674
ILMN_2236625	NM_021995.1	UTS2	7.11544e-19	1.75059e-17	1.33974	1.44623e-18	4.85197e-17	1.34773
ILMN_1695432	NM_001008566.1	TPST2	7.39409e-19	1.81672e-17	-1.9756	2.19253e-19	8.54215e-18	-2.0594
ILMN_3200921	XR_016251.2	LOC642590	7.62347e-19	1.87059e-17	1.97297	4.54908e-17	1.22899e-15	1.90707
ILMN_2186061	NM_004566.2	PFKFB3	7.6797e-19	1.88188e-17	2.32664	7.48699e-17	1.9568e-15	2.21151
ILMN_2228873	NM_032016.2	STARD3NL	7.74678e-19	1.89381e-17	1.60294	5.33202e-17	1.42796e-15	1.56339
ILMN_2397721	NM_001079811.1	GLB1	7.74888e-19	1.89381e-17	-1.78809	1.57705e-12	2.07855e-11	-1.53663
ILMN_2184373	NM_000584.2	IL8	7.80391e-19	1.90473e-17	4.31539	2.75741e-19	1.05779e-17	4.69254
ILMN_1725787	NM_002918.3	RFX1	8.16742e-19	1.99082e-17	-1.63108	3.13502e-15	6.50703e-14	-1.52675
ILMN_1665877	NM_173647.2	RNF149	8.18083e-19	1.99146e-17	2.11368	1.41742e-17	4.12526e-16	2.0753
ILMN_1752520	NM_152270.2	SLFN11	8.48536e-19	2.06287e-17	-1.82618	1.42537e-18	4.7907e-17	-1.85311
ILMN_2400030	NM_080422.1	PTPN2	8.91792e-19	2.16408e-17	2.36407	8.67262e-18	2.6234e-16	2.33872
ILMN_1711617	NM_004877.1	GMFG	8.92512e-19	2.16408e-17	-1.98054	2.23618e-14	4.02557e-13	-1.7594
ILMN_2326509	NM_033294.2	CASP1	9.21519e-19	2.23148e-17	2.36637	1.05209e-13	1.68226e-12	1.98525
ILMN_1735461	NM_004728.2	DDX21	9.39611e-19	2.27231e-17	2.45287	1.44187e-14	2.65787e-13	2.11814
ILMN_1718610	NM_018054.4	ARHGAP17	9.50714e-19	2.29615e-17	-1.96109	3.55881e-15	7.30447e-14	-1.79066
ILMN_1781623	NM_015926.3	TEX264	9.62869e-19	2.32246e-17	-1.54993	1.72857e-13	2.62298e-12	-1.41172
ILMN_1664012	NM_138793.2	CANT1	1.05606e-18	2.54393e-17	1.69492	7.11473e-17	1.87624e-15	1.64826
ILMN_1915076			1.09954e-18	2.64521e-17	-2.40195	2.26204e-17	6.35561e-16	-2.34308
ILMN_1808395	NM_014716.2	ACAP1	1.16591e-18	2.80122e-17	-1.49432	9.02724e-17	2.33292e-15	-1.46113
ILMN_1864166			1.18336e-18	2.83944e-17	1.84568	2.07673e-13	3.11037e-12	1.61931
ILMN_1769433	NM_006633.2	IQGAP2	1.28981e-18	3.09085e-17	-2.22801	1.66184e-19	6.56624e-18	-2.37383
ILMN_3270641	NM_012207.2	HNRNPH3	1.30288e-18	3.11812e-17	1.4509	1.2598e-14	2.36478e-13	1.36949
ILMN_1712532	NM_052813.3	CARD9	1.33224e-18	3.18427e-17	-2.91868	7.23909e-16	1.65521e-14	-2.6325
ILMN_1769229	NM_004049.2	BCL2A1	1.33443e-18	3.18537e-17	4.13739	2.49971e-15	5.2474e-14	3.48056
ILMN_1806692	NM_000521.2	HEXB	1.34676e-18	3.21064e-17	-1.84504	1.51128e-13	2.33162e-12	-1.62734
ILMN_1698225	NM_000259.2	MYO5A	1.35218e-18	3.2194e-17	-1.66722	4.19899e-15	8.52363e-14	-1.55835
ILMN_1734742	NM_004309.3	ARHGDIA	1.36109e-18	3.23646e-17	1.84082	5.14994e-14	8.71804e-13	1.64631
ILMN_1680738	NM_004772.1	C5orf13	1.3725e-18	3.25937e-17	-1.81064	4.13355e-17	1.12496e-15	-1.77184
ILMN_1677133	NM_138798.1	MITD1	1.48172e-18	3.51423e-17	-1.46853	1.86166e-13	2.80878e-12	-1.35591
ILMN_1779706	NM_001031685.2	TP53BP2	1.48638e-18	3.52076e-17	1.72267	3.4904e-14	6.09318e-13	1.56745
ILMN_2279339	NM_004906.3	WTAP	1.49473e-18	3.53599e-17	2.30994	1.74969e-15	3.74974e-14	2.10255
ILMN_3176090	XM_001722872.1	LOC100130919	1.55396e-18	3.67141e-17	-1.82467	1.96609e-15	4.17471e-14	-1.70372
ILMN_1690761	NM_033161.2	SURF4	1.57169e-18	3.70399e-17	1.95203	3.35567e-17	9.2693e-16	1.91399
ILMN_1676891	NM_015076.3	CDC2L6	1.57177e-18	3.70399e-17	-1.95916	7.56211e-13	1.046e-11	-1.67264
ILMN_1856480			1.57539e-18	3.70779e-17	-1.74072	1.26131e-18	4.26258e-17	-1.77975
ILMN_1746408	NM_177401.4	MIDN	1.62479e-18	3.81918e-17	1.76534	2.44817e-15	5.1568e-14	1.65108
ILMN_1774077	NM_004120.3	GBP2	1.65313e-18	3.88086e-17	3.30579	2.84348e-15	5.93528e-14	2.86221
ILMN_2231911	NM_001698.1	AUH	1.65975e-18	3.89145e-17	-1.5527	3.16613e-16	7.62681e-15	-1.50221
ILMN_1683664	XR_018848.1	LOC650369	1.67927e-18	3.93223e-17	2.43268	9.43436e-20	3.9032e-18	2.65249
ILMN_1654287	NM_001116.2	ADCY9	1.75957e-18	4.11504e-17	-1.48318	3.2011e-16	7.701e-15	-1.4404
ILMN_1798164	NM_015153.1	PHF3	1.76768e-18	4.12877e-17	-1.88285	1.03182e-13	1.65414e-12	-1.66664
ILMN_1656293	NM_004287.3	GOSR2	1.77116e-18	4.13167e-17	1.52342	4.4304e-14	7.59756e-13	1.41493
ILMN_1675542	XM_001129792.1	LOC729148	1.78081e-18	4.14892e-17	2.0727	9.55026e-18	2.86539e-16	2.07203
ILMN_1695711	NM_019018.1	FAM105A	1.79095e-18	4.16729e-17	-2.00695	1.14714e-14	2.17769e-13	-1.81075
ILMN_1795400	NM_005993.4	TBCD	1.80553e-18	4.19593e-17	-1.90474	8.80934e-18	2.66039e-16	-1.90664
ILMN_1694780	NM_005258.2	GCHFR	1.82645e-18	4.23919e-17	-1.95978	3.75449e-14	6.51108e-13	-1.7461
ILMN_1719986	NM_052880.3	PIK3IP1	1.89411e-18	4.39072e-17	-2.56383	6.35638e-20	2.70249e-18	-2.84003
ILMN_2183409	NM_005505.3	SCARB1	1.91233e-18	4.4274e-17	-1.95163	5.93377e-18	1.82886e-16	-1.96619
ILMN_1807972	NM_022765.2	MICAL1	1.92492e-18	4.45095e-17	-2.48824	7.10035e-17	1.87624e-15	-2.39676
ILMN_1667199	NM_021199.2	SQRDL	1.94272e-18	4.48648e-17	2.31423	1.42214e-16	3.56057e-15	2.20904
ILMN_2296037	NM_002828.2	PTPN2	2.04714e-18	4.72174e-17	1.60955	1.10576e-15	2.45233e-14	1.53687
ILMN_1742577	NM_012341.2	GTPBP4	2.12471e-18	4.89453e-17	2.60799	1.13708e-16	2.90199e-15	2.4883
ILMN_1678143	NM_001175.4	ARHGDIB	2.143e-18	4.93051e-17	-2.38955	1.5272e-11	1.73415e-10	-1.85372
ILMN_1769191	NM_016592.2	GNAS	2.14843e-18	4.93685e-17	-1.64168	1.09615e-14	2.08518e-13	-1.52893
ILMN_3307659	NM_199344.2	SFT2D2	2.16086e-18	4.95923e-17	2.21212	5.84489e-14	9.80454e-13	1.92093
ILMN_1768271	NM_021940.2	SMAP1	2.1674e-18	4.96807e-17	-1.6371	2.22389e-12	2.85165e-11	-1.44586
ILMN_1729650	NM_000288.1	PEX7	2.22442e-18	5.09244e-17	1.45831	1.36248e-19	5.42991e-18	1.5119
ILMN_1753862	XM_001131752.1	SRP54	2.2306e-18	5.10025e-17	1.71146	1.06863e-13	1.70574e-12	1.5457
ILMN_1702320	NM_014790.3	JAKMIP2	2.24332e-18	5.12299e-17	-3.91572	5.62519e-16	1.30397e-14	-3.50427
ILMN_1785198	NM_017443.3	POLE3	2.27512e-18	5.18918e-17	-1.53778	3.974e-15	8.0847e-14	-1.45938
ILMN_1653712	NM_207309.1	UAP1L1	2.38362e-18	5.42995e-17	-1.67329	5.91689e-17	1.57318e-15	-1.6451
ILMN_2359800	NM_152851.1	MS4A6A	2.39927e-18	5.45887e-17	-4.74526	9.86915e-20	4.06486e-18	-5.58331
ILMN_1793651	NM_003348.3	UBE2N	2.55039e-18	5.79554e-17	1.74369	3.47585e-15	7.15809e-14	1.6341
ILMN_1720124	NM_018715.1	RCC2	2.56992e-18	5.83275e-17	-1.81557	8.67451e-14	1.41024e-12	-1.62792
ILMN_1756541	NM_006454.2	MXD4	2.58206e-18	5.8531e-17	-2.29722	1.37766e-14	2.55484e-13	-2.03627
ILMN_3306168	NM_199482.2	MOBKL3	2.61166e-18	5.91293e-17	1.57981	2.17565e-14	3.92425e-13	1.47224
ILMN_1804328	NM_007013.3	WWP1	2.68035e-18	6.061e-17	-2.17255	1.52367e-17	4.39292e-16	-2.16935
ILMN_2365549	NM_004634.2	BRPF1	2.72847e-18	6.16227e-17	-1.67098	1.91341e-18	6.31596e-17	-1.70819
ILMN_1740861	NM_020234.4	DTWD1	2.81399e-18	6.34765e-17	-1.40084	7.51347e-13	1.04083e-11	-1.29822
ILMN_1714335	NM_172037.2	RDH10	2.91696e-18	6.57189e-17	-1.28853	5.37027e-14	9.03302e-13	-1.2339
ILMN_1770977	NM_001078650.1	TMEM134	2.92369e-18	6.57902e-17	-1.75055	6.94425e-14	1.14714e-12	-1.58614
ILMN_1803811	NM_025195.2	TRIB1	2.96378e-18	6.66111e-17	2.44405	3.17504e-14	5.56371e-13	2.11884
ILMN_3222974	NM_212535.2	PRKCB	3.06439e-18	6.87884e-17	-1.42949	3.06459e-21	1.57515e-19	-1.52858
ILMN_1705403	NM_030622.6	CYP2S1	3.17934e-18	7.12822e-17	-2.17502	8.70519e-13	1.19604e-11	-1.82364
ILMN_1675669	NM_015525.2	IBTK	3.18443e-18	7.13096e-17	1.85211	1.58772e-15	3.4265e-14	1.74535
ILMN_1806430	XM_945887.2	LOC644090	3.25884e-18	7.28874e-17	1.82096	1.00647e-19	4.12699e-18	1.94629
ILMN_1741159	NM_005204.2	MAP3K8	3.42903e-18	7.66011e-17	3.57426	1.28318e-14	2.3989e-13	2.99639
ILMN_1733110	NM_003475.2	RASSF7	3.46866e-18	7.73926e-17	-2.35872	7.11447e-15	1.39507e-13	-2.11701
ILMN_2063586	NM_013943.1	CLIC4	3.47998e-18	7.75515e-17	2.88736	2.87662e-16	6.9658e-15	2.71281
ILMN_1676336	NM_020792.3	AADACL1	3.49631e-18	7.78213e-17	-2.56271	7.94549e-14	1.30204e-12	-2.17183
ILMN_1733675	NM_002436.2	MPP1	3.51237e-18	7.80847e-17	-1.95599	9.26557e-16	2.07991e-14	-1.84979
ILMN_1730957	XM_930703.1	NBPF10	3.57592e-18	7.94019e-17	1.865	5.69439e-20	2.42662e-18	2.01714
ILMN_3236637	NM_005028.4	PIP4K2A	3.76293e-18	8.34539e-17	-1.82345	2.90837e-15	6.06387e-14	-1.71112
ILMN_1794038	NM_030797.2	FAM49A	4.02584e-18	8.91774e-17	2.59877	2.20834e-18	7.26914e-17	2.72135
ILMN_1663640	NM_000240.2	MAOA	4.03858e-18	8.93524e-17	3.58381	1.35649e-17	3.96042e-16	3.62592
ILMN_1785060	NM_030927.1	TSPAN14	4.14141e-18	9.14342e-17	1.98413	1.91093e-18	6.31596e-17	2.05613
ILMN_1743646	NM_003370.3	VASP	4.14402e-18	9.14342e-17	2.10156	6.06519e-17	1.61029e-15	2.06698
ILMN_1694466	NM_004729.3	ZBED1	4.14754e-18	9.14342e-17	-2.03555	7.97597e-16	1.81247e-14	-1.92732
ILMN_1790472	NM_031212.3	SLC25A28	4.24857e-18	9.35496e-17	2.24469	1.92109e-16	4.75173e-15	2.16215
ILMN_1772743	NM_005482.2	PIGK	4.2602e-18	9.3694e-17	-1.40148	4.1336e-13	5.90349e-12	-1.30707
ILMN_1797189	NM_006301.2	MAP3K12	4.45248e-18	9.78061e-17	-1.3551	2.66339e-18	8.68283e-17	-1.37435
ILMN_1663575	XM_001128032.1	MGC87042	4.49355e-18	9.85909e-17	1.75472	5.75995e-15	1.14652e-13	1.64315
ILMN_1700515	NM_181656.3	C17orf58	5.03833e-18	1.10412e-16	1.93022	4.99185e-14	8.47897e-13	1.7376
ILMN_1682761	NM_207103.1	C17orf87	5.16156e-18	1.12979e-16	-1.80202	5.59421e-16	1.29842e-14	-1.73422
ILMN_1724293	NM_006854.3	KDELR2	5.17047e-18	1.1304e-16	1.9194	1.27398e-14	2.38654e-13	1.76241
ILMN_1771593	NM_001033.2	RRM1	5.20241e-18	1.13603e-16	-1.6098	3.78604e-14	6.55962e-13	-1.49633
ILMN_2326512	NM_033294.2	CASP1	5.30248e-18	1.15652e-16	2.33125	2.94549e-14	5.20097e-13	2.05687
ILMN_2086095	NM_002166.4	ID2	5.51318e-18	1.20105e-16	3.18079	3.74738e-17	1.02744e-15	3.15825
ILMN_1778723	NM_153206.1	AMICA1	5.82447e-18	1.26737e-16	-4.90217	1.34979e-15	2.96151e-14	-4.30704
ILMN_1753265	NM_207435.1	C12orf76	5.97626e-18	1.29749e-16	-1.51728	8.30953e-15	1.61397e-13	-1.44369
ILMN_1688318	NM_207350.1	MGC72104	5.97694e-18	1.29749e-16	-1.70945	4.15662e-16	9.82048e-15	-1.65894
ILMN_1738784	NM_006243.2	PPP2R5A	6.03268e-18	1.30805e-16	-1.52416	8.20495e-14	1.34099e-12	-1.42054
ILMN_1777096	NM_003211.3	TDG	6.12747e-18	1.32704e-16	1.47779	1.01557e-10	1.00371e-09	1.30652
ILMN_1654920	NM_012207.1	HNRPH3	6.14945e-18	1.32871e-16	1.49153	1.15396e-13	1.82614e-12	1.39137
ILMN_1669635	NM_024844.3	NUP85	6.14955e-18	1.32871e-16	-1.57363	2.4327e-15	5.13008e-14	-1.50877
ILMN_1779735	NM_001008395.2	C7orf59	6.19066e-18	1.33602e-16	-2.16641	3.90385e-15	7.95075e-14	-2.00109
ILMN_1673795	NM_000414.1	HSD17B4	6.34163e-18	1.36633e-16	-2.47347	2.70407e-15	5.66994e-14	-2.27065
ILMN_1746704	NM_030912.2	TRIM8	6.34813e-18	1.36633e-16	-1.86416	1.01105e-15	2.25313e-14	-1.78061
ILMN_1672728	NM_018992.2	KCTD5	6.35331e-18	1.36633e-16	-1.59991	7.35587e-19	2.62316e-17	-1.66317
ILMN_3247821	NM_018252.2	TMEM206	6.54491e-18	1.40463e-16	-1.79682	7.12623e-16	1.63549e-14	-1.72906
ILMN_1778625	NM_000610.3	CD44	6.54662e-18	1.40463e-16	2.26711	1.3053e-16	3.29937e-15	2.21325
ILMN_1797828	NM_023935.1	DDRGK1	6.57807e-18	1.40974e-16	-1.52382	1.68908e-12	2.21829e-11	-1.38385
ILMN_2374249	NM_003583.2	DYRK2	6.61085e-18	1.41512e-16	-1.59658	9.47562e-18	2.84762e-16	-1.61719
ILMN_1677572	NM_207647.1	FSD1CL	6.83809e-18	1.46207e-16	1.929	1.49661e-15	3.24888e-14	1.82963
ILMN_1690566	NM_032023.3	RASSF4	7.19917e-18	1.53749e-16	2.29216	4.18507e-16	9.87506e-15	2.19471
ILMN_1786612	NM_002818.2	PSME2	7.25772e-18	1.5482e-16	2.95111	1.23005e-17	3.62569e-16	3.02799
ILMN_1776464	NM_006437.3	PARP4	7.29512e-18	1.55438e-16	-1.9645	7.97831e-14	1.30626e-12	-1.75958
ILMN_2413808	NM_000560.3	CD53	7.3431e-18	1.5628e-16	1.58678	1.07908e-17	3.20115e-16	1.60659
ILMN_2415170	NM_015303.3	VPS8	7.37969e-18	1.56878e-16	-1.68427	2.48817e-15	5.22913e-14	-1.60722
ILMN_1800638	NM_001025077.2	CUGBP2	8.27641e-18	1.75738e-16	-1.55465	6.7427e-16	1.54939e-14	-1.51417
ILMN_1735052	NM_003565.1	ULK1	8.33234e-18	1.76722e-16	-2.16681	3.12059e-11	3.36142e-10	-1.73677
ILMN_1733356	NM_199482.1	PREI3	8.35803e-18	1.77064e-16	1.52372	2.17477e-13	3.24667e-12	1.41139
ILMN_1709740	NM_020784.1	TXNDC16	8.40071e-18	1.77764e-16	-1.30702	8.706e-17	2.25622e-15	-1.3016
ILMN_1717326	NM_018344.3	SLC29A3	8.43658e-18	1.78278e-16	-2.17169	3.05114e-13	4.44003e-12	-1.87594
ILMN_1808707	NM_003088.2	FSCN1	8.44434e-18	1.78278e-16	6.18465	1.12039e-15	2.4818e-14	5.44177
ILMN_1726108	NM_181746.2	LASS2	8.81257e-18	1.85839e-16	-1.81282	1.39624e-16	3.50523e-15	-1.78635
ILMN_2044927	NM_006913.2	RNF5	8.94107e-18	1.88334e-16	-1.49036	2.74238e-09	2.17738e-08	-1.28065
ILMN_1679797	NM_001112.2	ADARB1	9.11018e-18	1.91677e-16	2.46486	3.08127e-18	9.87076e-17	2.59975
ILMN_1735155	NM_000404.1	GLB1	9.14654e-18	1.92223e-16	-1.78758	2.54214e-12	3.23914e-11	-1.56225
ILMN_1724070	NM_003954.2	MAP3K14	9.49524e-18	1.99324e-16	-1.37739	1.42147e-14	2.62816e-13	-1.32462
ILMN_1744240	NM_145647.2	WDR67	9.61396e-18	2.01587e-16	-1.42056	8.7927e-16	1.98341e-14	-1.38973
ILMN_2388507	NM_001014432.1	AKT1	9.83909e-18	2.06074e-16	-1.65426	2.21083e-16	5.43923e-15	-1.62753
ILMN_2415179	NM_001009566.1	CLSTN1	9.85914e-18	2.0626e-16	-1.62147	4.24138e-14	7.29376e-13	-1.51212
ILMN_1740213	NM_024930.1	ELOVL7	9.91014e-18	2.07092e-16	2.07165	1.78238e-16	4.43242e-15	2.03046
ILMN_1777740	NM_016647.2	C8orf55	1.00045e-17	2.08826e-16	-1.56731	8.03001e-15	1.56462e-13	-1.49246
ILMN_1770020	NM_130906.1	PPIL3	1.00612e-17	2.09774e-16	-2.24142	1.33185e-14	2.47734e-13	-2.03527
ILMN_2342240	NM_002408.3	MGAT2	1.0109e-17	2.10531e-16	2.06133	8.39731e-15	1.62931e-13	1.90415
ILMN_1693620	NM_015599.1	PGM3	1.03198e-17	2.1468e-16	1.85753	3.41152e-14	5.96111e-13	1.70432
ILMN_1758895	NM_000396.2	CTSK	1.03429e-17	2.14919e-16	-2.66898	1.63335e-14	3.00186e-13	-2.36457
ILMN_1750100	NM_020040.3	TUBB4Q	1.04061e-17	2.15988e-16	1.54698	4.00023e-13	5.73967e-12	1.42336
ILMN_1687960	NM_016733.2	LIMK2	1.05245e-17	2.18199e-16	2.04725	8.77472e-17	2.27084e-15	2.03119
ILMN_1689029	NM_015285.2	WDR7	1.05749e-17	2.18998e-16	-1.48942	5.44892e-15	1.08578e-13	-1.43148
ILMN_1753064	NM_024525.2	TTC13	1.10398e-17	2.28371e-16	-1.32344	1.23463e-13	1.93719e-12	-1.26363
ILMN_1765860	NM_144658.3	DOCK11	1.12241e-17	2.31924e-16	-1.86846	2.95542e-14	5.21352e-13	-1.71786
ILMN_2106902	NM_005197.2	CHES1	1.15646e-17	2.38691e-16	-2.76678	7.17021e-15	1.40302e-13	-2.48957
ILMN_1670752	NM_014949.2	KIAA0907	1.16386e-17	2.39951e-16	-1.73775	1.21792e-12	1.63798e-11	-1.54524
ILMN_1665682	NM_002189.2	IL15RA	1.17287e-17	2.41537e-16	2.615	2.62595e-16	6.38393e-15	2.53462
ILMN_1711048	NM_003443.1	ZBTB17	1.20179e-17	2.47218e-16	2.08042	6.21799e-19	2.24529e-17	2.24009
ILMN_2192032	NM_003135.1	SRP19	1.20659e-17	2.47929e-16	1.50391	2.7461e-15	5.75154e-14	1.45417
ILMN_1854383			1.21792e-17	2.49977e-16	1.94189	7.38006e-14	1.2137e-12	1.75512
ILMN_2387799	NM_031268.4	PDPK1	1.25519e-17	2.57342e-16	-1.5884	3.56349e-14	6.21489e-13	-1.49128
ILMN_1682368	NM_152892.1	LRWD1	1.29192e-17	2.64579e-16	1.40159	8.28543e-13	1.14177e-11	1.30893
ILMN_1708204	NM_016128.3	COPG	1.33715e-17	2.73538e-16	1.64942	4.00704e-14	6.91921e-13	1.5396
ILMN_1680102	NM_145013.1	C11orf45	1.35266e-17	2.76404e-16	-1.24629	1.59565e-15	3.4396e-14	-1.22763
ILMN_2260725	NM_152857.1	WTAP	1.35576e-17	2.76732e-16	1.69506	2.84292e-13	4.1633e-12	1.54221
ILMN_1811579	NM_004838.2	HOMER3	1.38823e-17	2.83046e-16	-1.6313	4.33371e-17	1.17596e-15	-1.6395
ILMN_1726591	NM_052889.2	CARD16	1.4545e-17	2.9623e-16	2.34479	6.23888e-15	1.22991e-13	2.1599
ILMN_1669281	NM_001042432.1	CLN3	1.4612e-17	2.97267e-16	-1.73087	7.2371e-17	1.90498e-15	-1.731
ILMN_2047511	NM_006869.1	CENTA1	1.47239e-17	2.99214e-16	-1.79392	9.48041e-19	3.26367e-17	-1.8977
ILMN_3229324	NM_005627.3	SGK1	1.52016e-17	3.0858e-16	-5.94206	3.68983e-15	7.55657e-14	-5.1137
ILMN_1726545	NM_181879.1	LILRA5	1.54923e-17	3.14136e-16	3.03436	8.06203e-15	1.5692e-13	2.71356
ILMN_3220792	XM_939484.3	LOC728658	1.63159e-17	3.30474e-16	-1.52034	6.23164e-15	1.2298e-13	-1.46154
ILMN_1720158	NM_005239.4	ETS2	1.65289e-17	3.3442e-16	2.46638	2.38397e-13	3.53326e-12	2.11195
ILMN_1813669	NM_015245.2	ANKS1A	1.66285e-17	3.36067e-16	-1.58201	1.86925e-13	2.81793e-12	-1.46564
ILMN_2383871	NM_003426.2	ZNF74	1.6703e-17	3.3684e-16	-1.27629	9.13002e-16	2.05448e-14	-1.26013
ILMN_1771664	NM_014358.2	CLEC4E	1.67032e-17	3.3684e-16	2.16777	2.09738e-17	5.93573e-16	2.21907
ILMN_1732452	NM_004635.3	MAPKAPK3	1.7518e-17	3.52884e-16	-2.15234	1.10547e-11	1.2829e-10	-1.77345
ILMN_1708782	NM_005927.3	MFAP3	1.77788e-17	3.57747e-16	1.39106	2.34302e-14	4.20149e-13	1.33663
ILMN_1738652	NM_032989.1	BAD	1.78981e-17	3.59757e-16	-1.45478	2.18531e-13	3.25976e-12	-1.36569
ILMN_1707503	NM_015609.2	C1orf144	1.8325e-17	3.67936e-16	1.82971	1.96629e-16	4.85703e-15	1.8111
ILMN_1791186	NM_033515.2	ARHGAP18	1.83578e-17	3.68193e-16	-2.15656	2.4727e-14	4.42115e-13	-1.96432
ILMN_2389347	NM_001020825.1	NR3C1	1.84212e-17	3.69065e-16	1.44152	1.63876e-18	5.46805e-17	1.4893
ILMN_1724376	NM_015701.2	C2orf30	1.84759e-17	3.69759e-16	1.59445	5.93695e-18	1.82886e-16	1.64007
ILMN_1652787	NM_152309.2	PIK3AP1	1.91673e-17	3.83179e-16	2.96739	1.06713e-16	2.73102e-15	2.95905
ILMN_1751743	NM_006297.1	XRCC1	1.96416e-17	3.92237e-16	-1.52429	1.08811e-15	2.41902e-14	-1.49076
ILMN_1728799	NM_000507.2	FBP1	1.99006e-17	3.9698e-16	-4.11183	4.65917e-16	1.09517e-14	-3.91865
ILMN_2172269	NM_001079809.1	TMEM183B	2.08828e-17	4.16122e-16	-1.6147	1.42736e-14	2.63641e-13	-1.53383
ILMN_1695110	NM_001190.2	BCAT2	2.12156e-17	4.22298e-16	-1.49352	7.69148e-17	2.00456e-15	-1.49759
ILMN_1688753	NM_014754.1	PTDSS1	2.26316e-17	4.49998e-16	-1.68741	8.04657e-16	1.82626e-14	-1.64961
ILMN_2351298	NM_001077269.1	WIPF1	2.38939e-17	4.74585e-16	-2.51111	1.67104e-13	2.55249e-12	-2.17181
ILMN_1672547	NM_004145.2	MYO9B	2.49212e-17	4.94339e-16	-1.76878	1.8785e-16	4.65262e-15	-1.75931
ILMN_1675266	NM_016256.2	NAGPA	2.4942e-17	4.94339e-16	-1.69334	2.28235e-14	4.09669e-13	-1.59468
ILMN_1788095	NM_032840.1	SPRYD3	2.51598e-17	4.98121e-16	1.58189	7.23725e-15	1.41464e-13	1.51866
ILMN_1708709	XM_044178.10	KIAA1211	2.5344e-17	5.01231e-16	1.70778	5.67561e-23	3.93708e-21	2.04605
ILMN_2080751	NM_014913.2	ADNP2	2.57988e-17	5.09677e-16	1.61803	1.47896e-12	1.96188e-11	1.46734
ILMN_1679382	NM_006431.2	CCT2	2.66794e-17	5.26512e-16	1.74616	3.88671e-13	5.58548e-12	1.58489
ILMN_1804332	NM_020155.2	GPR137	2.79141e-17	5.50289e-16	-1.94898	7.53843e-13	1.0435e-11	-1.72
ILMN_1682054	NM_003130.2	SRI	2.80296e-17	5.51976e-16	1.636	1.22e-13	1.91913e-12	1.52106
ILMN_1746578	NM_203327.1	SLC23A2	2.82612e-17	5.55945e-16	-1.58897	1.84142e-17	5.25162e-16	-1.62229
ILMN_1661432	NM_024647.4	NUP43	2.86762e-17	5.63508e-16	-1.73908	7.72643e-13	1.06713e-11	-1.56781
ILMN_1678140	NM_004623.2	TTC4	2.87121e-17	5.63611e-16	1.52951	1.70796e-14	3.12032e-13	1.46276
ILMN_1704571	NM_014661.3	FAM53B	2.87939e-17	5.64323e-16	-1.66435	7.95822e-15	1.55392e-13	-1.59109
ILMN_1683562	NM_003096.2	SNRPG	2.88094e-17	5.64323e-16	1.48875	4.52587e-17	1.22451e-15	1.50375
ILMN_1812278	NM_001033667.1	LY9	2.9689e-17	5.80935e-16	-1.80122	3.29248e-15	6.8185e-14	-1.73002
ILMN_1718769	NM_001001132.1	ITSN1	3.024e-17	5.9109e-16	-1.62644	1.00503e-14	1.92774e-13	-1.5549
ILMN_2394381	NM_000086.2	CLN3	3.08313e-17	6.0201e-16	-1.66159	3.3521e-16	8.04331e-15	-1.64676
ILMN_3249608	NM_015114.1	ANKLE2	3.10124e-17	6.04905e-16	1.80232	1.3466e-14	2.50226e-13	1.70087
ILMN_1773073	NM_001037537.1	PHYH	3.10661e-17	6.05314e-16	-1.87236	1.81053e-18	6.01944e-17	-1.99255
ILMN_1699644	XM_001127871.1	MARCH3	3.19606e-17	6.22085e-16	1.71635	1.13981e-15	2.51877e-14	1.67619
ILMN_2367215	NM_005040.2	PRCP	3.30057e-17	6.4175e-16	-2.64261	1.48174e-12	1.96416e-11	-2.17805
ILMN_2398939	NM_001025090.1	MBP	3.37962e-17	6.5643e-16	-1.81152	1.06148e-16	2.72034e-15	-1.82206
ILMN_1684034	NM_012448.3	STAT5B	3.48806e-17	6.76778e-16	-1.54079	5.14488e-16	1.20169e-14	-1.52456
ILMN_1654609	NM_053000.1	TIGA1	3.49351e-17	6.77124e-16	-2.40585	7.15514e-15	1.40156e-13	-2.23829
ILMN_1703015	NM_005455.3	ZRANB2	3.68153e-17	7.12818e-16	1.54518	2.54794e-14	4.55126e-13	1.47367
ILMN_1742427	NM_152705.1	POLR1D	3.69879e-17	7.1541e-16	-1.54603	7.1804e-14	1.18297e-12	-1.46003
ILMN_2226324	NM_016098.1	BRP44L	4.02995e-17	7.78573e-16	-1.88377	1.00574e-15	2.24399e-14	-1.841
ILMN_1773493	NM_006327.2	TIMM23	4.03379e-17	7.78573e-16	1.4739	1.85414e-13	2.79973e-12	1.39039
ILMN_1684771	NM_006667.2	PGRMC1	4.05897e-17	7.82613e-16	-1.63971	6.99126e-13	9.75077e-12	-1.50075
ILMN_2302118	NM_174908.2	CCDC50	4.21438e-17	8.11729e-16	2.31626	6.15073e-15	1.21643e-13	2.17451
ILMN_1663577	NM_022753.2	S100PBP	4.26839e-17	8.21275e-16	-1.33295	8.73053e-13	1.19863e-11	-1.26466
ILMN_1666924	NM_032409.2	PINK1	4.28508e-17	8.23629e-16	-1.71898	1.3092e-11	1.50045e-10	-1.50797
ILMN_2338480	NM_001033566.1	RHOT1	4.31539e-17	8.28592e-16	-2.10244	4.52584e-13	6.4239e-12	-1.85496
ILMN_1774062	NM_001152.1	SLC25A5	4.49416e-17	8.6181e-16	-1.73655	6.00985e-15	1.19112e-13	-1.66762
ILMN_2145518	NM_018480.2	TMEM126B	4.49774e-17	8.6181e-16	-1.97423	8.54963e-16	1.93331e-14	-1.93386
ILMN_2401258	NM_014883.2	FAM13A	4.50494e-17	8.62295e-16	-1.33842	6.92647e-14	1.14523e-12	-1.28983
ILMN_2160005	NM_006185.2	NUMA1	4.64587e-17	8.87709e-16	-1.62647	3.08022e-11	3.32181e-10	-1.4339
ILMN_1667748	NM_182608.2	ANKRD33	4.64734e-17	8.87709e-16	-2.25786	2.76517e-13	4.05588e-12	-1.98773
ILMN_1754149	NM_001024668.1	LETMD1	4.75154e-17	9.06675e-16	-1.51814	6.97572e-15	1.37078e-13	-1.471
ILMN_1799614	NM_006702.3	PNPLA6	4.78086e-17	9.11328e-16	-1.98005	1.45119e-12	1.92782e-11	-1.7366
ILMN_1735415	NM_032349.2	NUDT16L1	5.08436e-17	9.68181e-16	-1.55677	6.18633e-14	1.0321e-12	-1.47488
ILMN_1728907	NM_004866.4	SCAMP1	5.16261e-17	9.82067e-16	-1.77865	2.55971e-10	2.37345e-09	-1.49317
ILMN_1812489	NM_022778.2	CCDC21	5.50644e-17	1.04639e-15	-1.39809	6.37762e-16	1.46916e-14	-1.38895
ILMN_3236935	XR_015892.1	LOC728908	5.52728e-17	1.04927e-15	1.89533	2.40791e-11	2.64311e-10	1.61443
ILMN_1720965	NM_001007466.1	TULP4	5.57325e-17	1.05691e-15	-1.59618	1.46393e-15	3.20016e-14	-1.56822
ILMN_1757347	NM_015264.1	C22orf9	5.70446e-17	1.08068e-15	-1.80496	7.98976e-15	1.55843e-13	-1.7269
ILMN_1680223	NM_015723.2	PNPLA8	5.77531e-17	1.09299e-15	1.66109	5.02648e-17	1.35399e-15	1.69376
ILMN_2243308	NM_004302.3	ACVR1B	5.88714e-17	1.11301e-15	1.92054	2.11775e-17	5.98419e-16	1.99511
ILMN_1728975	NM_004589.1	SCO1	5.91299e-17	1.11589e-15	1.56174	8.46818e-14	1.38034e-12	1.47637
ILMN_2383455	NM_001032386.1	SUOX	5.91447e-17	1.11589e-15	-1.3274	3.64446e-13	5.26194e-12	-1.26928
ILMN_1731648	NM_018416.2	FOXJ2	6.04768e-17	1.13985e-15	-1.72701	1.59105e-13	2.44447e-12	-1.60027
ILMN_2095133	NM_003127.1	SPTAN1	6.07104e-17	1.14309e-15	-1.5704	1.11566e-14	2.1201e-13	-1.51404
ILMN_2309848	NM_014164.4	FXYD5	6.14838e-17	1.15647e-15	-1.89639	2.85797e-13	4.18202e-12	-1.72057
ILMN_2304186	NM_198158.1	MITF	6.17025e-17	1.1594e-15	-1.81903	2.77566e-15	5.80027e-14	-1.76556
ILMN_1707748	XM_938171.2	PIM3	6.21434e-17	1.1665e-15	2.31709	5.0428e-16	1.17934e-14	2.29432
ILMN_3241091	XM_001714477.1	LOC100130886	6.38946e-17	1.19815e-15	-1.63665	4.65184e-10	4.12474e-09	-1.40223
ILMN_1655311	XM_096885.9	LOC145853	6.41839e-17	1.20236e-15	-1.6088	1.72608e-13	2.62137e-12	-1.50507
ILMN_1775734	NM_170600.1	SH2D3C	6.45726e-17	1.20841e-15	-1.50348	1.35629e-13	2.1155e-12	-1.42309
ILMN_1799024	NM_018052.3	VAC14	6.49599e-17	1.21443e-15	1.64927	3.98469e-19	1.47051e-17	1.77959
ILMN_1666634	NM_007051.2	FAF1	6.60994e-17	1.23448e-15	-1.3153	2.15983e-17	6.09376e-16	-1.33732
ILMN_3247139	NM_001130677.1	C17orf96	6.87393e-17	1.28248e-15	1.71192	5.91503e-15	1.17359e-13	1.65364
ILMN_2183510	NM_006010.2	ARMET	7.06444e-17	1.3167e-15	2.08633	1.13529e-13	1.79968e-12	1.8973
ILMN_1814113	NM_016107.3	ZFR	7.08382e-17	1.31898e-15	1.54735	9.46808e-11	9.40792e-10	1.37111
ILMN_3305938	NM_005627.3	SGK1	7.16066e-17	1.33194e-15	-5.61311	2.14542e-14	3.87731e-13	-4.78828
ILMN_1804150	NM_152740.2	HIBADH	7.2027e-17	1.33841e-15	-2.03501	5.54162e-12	6.76283e-11	-1.74767
ILMN_1673586	NM_003043.3	SLC6A6	7.55311e-17	1.40211e-15	1.51733	5.09294e-11	5.31533e-10	1.36015
ILMN_1695962	NM_020246.2	SLC12A9	7.63313e-17	1.4148e-15	-1.8907	2.6984e-12	3.42913e-11	-1.6673
ILMN_1765076	NM_018171.3	APPL2	7.63679e-17	1.4148e-15	-1.88391	1.19236e-14	2.25425e-13	-1.79329
ILMN_1780197	NM_020705.1	TBC1D24	8.01322e-17	1.48305e-15	1.7644	2.78231e-11	3.02707e-10	1.53266
ILMN_2392274	NM_001024844.1	CD82	8.12358e-17	1.5008e-15	2.61711	1.16642e-19	4.69931e-18	3.13149
ILMN_1706344	NM_020676.4	ABHD6	8.12539e-17	1.5008e-15	-2.04437	7.79821e-14	1.28018e-12	-1.8787
ILMN_1682864	NM_080861.3	SPSB3	8.18089e-17	1.50954e-15	-2.16129	1.08808e-12	1.4741e-11	-1.88686
ILMN_1782922	NM_002600.3	PDE4B	8.22824e-17	1.51676e-15	2.55589	1.32836e-14	2.47336e-13	2.37387
ILMN_1807633	NM_005836.2	HRSP12	8.26109e-17	1.52129e-15	-1.40261	5.61068e-12	6.83807e-11	-1.30546
ILMN_1695744	NM_001080978.1	LILRB2	8.59089e-17	1.57944e-15	3.0083	7.23548e-16	1.65521e-14	2.96603
ILMN_1772824	NM_032642.2	WNT5B	8.59706e-17	1.57944e-15	2.00672	7.38103e-16	1.68558e-14	1.98825
ILMN_1778059	NM_033306.2	CASP4	8.60253e-17	1.57944e-15	2.85168	8.47893e-12	1.00034e-10	2.2632
ILMN_1681437	NM_016286.2	DCXR	8.73681e-17	1.6025e-15	-1.88016	4.77928e-17	1.28929e-15	-1.93919
ILMN_1910180			8.80169e-17	1.6128e-15	1.73972	2.09856e-14	3.79634e-13	1.65741
ILMN_1769931	NM_005066.1	SFPQ	9.05477e-17	1.65753e-15	1.76289	2.24931e-11	2.48529e-10	1.53753
ILMN_1680037	NM_024519.2	FAM65A	9.19858e-17	1.68218e-15	-1.73163	1.32817e-14	2.47336e-13	-1.66043
ILMN_1762095	NM_001079669.1	TMTC4	9.30649e-17	1.70023e-15	-1.27952	3.10917e-15	6.46064e-14	-1.26577
ILMN_1725241	NM_015917.1	GSTK1	9.4428e-17	1.72343e-15	-2.09201	5.29701e-15	1.05894e-13	-2.00814
ILMN_1682495	NM_032682.4	FOXP1	9.46768e-17	1.72626e-15	1.43799	6.13231e-14	1.02587e-12	1.38172
ILMN_1700419	NM_014187.2	HSPC171	9.52609e-17	1.7352e-15	1.81407	3.92471e-14	6.79351e-13	1.70933
ILMN_1755643	NM_012214.2	MGAT4A	9.54489e-17	1.73691e-15	-2.60147	3.67806e-17	1.01144e-15	-2.74713
ILMN_1811933	NM_004169.3	SHMT1	9.71141e-17	1.76547e-15	-1.39915	2.98843e-16	7.20817e-15	-1.40375
ILMN_1683243	NM_007259.3	VPS45	9.92594e-17	1.80269e-15	-1.54757	5.00441e-11	5.23637e-10	-1.383
ILMN_1679133	NM_030666.2	SERPINB1	1.02386e-16	1.85765e-15	2.01601	3.08272e-14	5.41222e-13	1.88867
ILMN_1709204	NM_194447.2	CLEC4A	1.03441e-16	1.87494e-15	-3.17371	2.17811e-09	1.74969e-08	-2.13996
ILMN_2097954	NM_005726.2	TSFM	1.06583e-16	1.92999e-15	1.44144	9.26624e-17	2.388e-15	1.46184
ILMN_1694731	NM_001287.3	CLCN7	1.08129e-16	1.95607e-15	-1.7204	2.86955e-13	4.189e-12	-1.5932
ILMN_1702487	NM_005627.2	SGK	1.10531e-16	1.99618e-15	-5.4541	2.25932e-14	4.0593e-13	-4.72494
ILMN_1732923	NM_020808.3	SIPA1L2	1.10562e-16	1.99618e-15	-2.25993	1.0555e-17	3.13624e-16	-2.43025
ILMN_2184966	NM_014943.3	ZHX2	1.1337e-16	2.04487e-15	2.36843	4.38829e-15	8.86887e-14	2.27357
ILMN_1806634	NM_012343.3	NNT	1.15877e-16	2.08743e-15	-1.68888	4.86118e-14	8.29006e-13	-1.60203
ILMN_1753243	NM_016306.4	DNAJB11	1.16037e-16	2.08743e-15	1.87008	1.45259e-11	1.65656e-10	1.62197
ILMN_3250972	NM_004726.2	REPS2	1.16069e-16	2.08743e-15	-1.25198	3.50676e-15	7.21369e-14	-1.24025
ILMN_1768595	NM_001365.2	DLG4	1.17918e-16	2.11862e-15	-1.8651	6.67346e-13	9.33576e-12	-1.68945
ILMN_1697735	NM_005243.2	EWSR1	1.1826e-16	2.1227e-15	1.747	7.93844e-12	9.42601e-11	1.55072
ILMN_1807455	NM_016029.1	DHRS7	1.19441e-16	2.14181e-15	-1.72744	5.28511e-13	7.47287e-12	-1.58861
ILMN_3245413	NM_015213.2	DENND5A	1.22064e-16	2.18673e-15	1.82548	1.0821e-16	2.76551e-15	1.86772
ILMN_1807491	NM_002288.3	LAIR2	1.23927e-16	2.21794e-15	2.42049	9.57835e-14	1.54628e-12	2.1874
ILMN_1772131	NM_173343.1	IL1R2	1.24136e-16	2.21953e-15	-2.40423	2.50787e-16	6.11298e-15	-2.44512
ILMN_1677305	NM_006505.2	PVR	1.25945e-16	2.24969e-15	2.11377	1.28164e-14	2.39847e-13	2.00698
ILMN_1797793	NM_000713.1	BLVRB	1.26277e-16	2.25344e-15	-2.16137	1.02514e-14	1.95817e-13	-2.05702
ILMN_2055156	NM_018440.3	PAG1	1.28233e-16	2.28614e-15	1.72593	8.1607e-15	1.58674e-13	1.67145
ILMN_1695356	NM_178841.2	RNF166	1.30725e-16	2.32831e-15	-1.41148	1.34217e-15	2.9483e-14	-1.4029
ILMN_3242120	NM_001089704.3	RAP1BL	1.33698e-16	2.37897e-15	2.40053	2.88716e-17	8.01111e-16	2.55325
ILMN_1670353	NM_006479.3	RAD51AP1	1.34892e-16	2.3979e-15	-1.77999	1.26933e-16	3.21284e-15	-1.818
ILMN_3251686	NM_152277.2	UBTD2	1.36038e-16	2.41595e-15	1.47423	5.21134e-14	8.80583e-13	1.41859
ILMN_1739103	NM_003953.4	MPZL1	1.42706e-16	2.53193e-15	1.8264	4.90062e-15	9.82894e-14	1.7775
ILMN_1706531	NM_005688.2	ABCC5	1.43913e-16	2.55089e-15	-1.92404	1.24147e-14	2.33513e-13	-1.84294
ILMN_2219712	NM_002129.2	HMGB2	1.44114e-16	2.55201e-15	-1.59732	1.10803e-12	1.49564e-11	-1.47766
ILMN_1774110	NM_004067.2	CHN2	1.47768e-16	2.61421e-15	-1.29726	1.21504e-14	2.29477e-13	-1.27558
ILMN_1773742	NM_012328.1	DNAJB9	1.51889e-16	2.68453e-15	2.26267	1.71577e-14	3.1284e-13	2.13353
ILMN_1739946	NM_024006.4	VKORC1	1.5418e-16	2.72242e-15	-2.04861	2.40975e-12	3.08141e-11	-1.79745
ILMN_1807825	NM_004271.3	LY86	1.58481e-16	2.7957e-15	-2.22984	7.85688e-19	2.75618e-17	-2.53251
ILMN_1750722	NM_001011.3	RPS7	1.59546e-16	2.81179e-15	1.74041	2.01338e-10	1.89933e-09	1.4895
ILMN_1674661	NM_001280.1	CIRBP	1.60345e-16	2.82318e-15	1.86329	1.90777e-13	2.86896e-12	1.7239
ILMN_2145280	NM_022047.2	DEF6	1.62339e-16	2.85556e-15	-1.6301	4.59862e-14	7.86411e-13	-1.55785
ILMN_1785107	NM_018698.3	NXT2	1.68805e-16	2.96647e-15	2.30092	1.69835e-13	2.5835e-12	2.07966
ILMN_2363058	NM_207128.1	PAOX	1.69916e-16	2.98315e-15	-1.41313	4.99493e-14	8.47897e-13	-1.36807
ILMN_1787808	NM_025180.3	CEP63	1.7431e-16	3.05739e-15	-1.70991	3.58251e-15	7.34493e-14	-1.67926
ILMN_1717165	NM_001551.2	IGBP1	1.75557e-16	3.07634e-15	-1.74378	1.09415e-13	1.74045e-12	-1.63969
ILMN_1716736	NM_005191.3	CD80	1.77332e-16	3.10449e-15	5.16984	1.04955e-14	2.00066e-13	4.70246
ILMN_2357361	NM_199298.1	THYN1	1.78083e-16	3.11468e-15	-1.68552	5.52339e-12	6.7495e-11	-1.51971
ILMN_1656285	NM_014033.3	METTL7A	1.83602e-16	3.20817e-15	-2.40272	1.92408e-14	3.48753e-13	-2.25844
ILMN_1748124	NM_198057.2	TSC22D3	1.89171e-16	3.30234e-15	-2.68531	2.75383e-12	3.49235e-11	-2.24422
ILMN_1894388			1.92738e-16	3.36144e-15	-1.61695	2.21152e-12	2.83973e-11	-1.48554
ILMN_2250923	NM_032682.4	FOXP1	1.95162e-16	3.40051e-15	1.37487	9.62997e-15	1.84903e-13	1.35156
ILMN_2117171	NM_006769.2	LMO4	1.98826e-16	3.46106e-15	-1.80282	8.58993e-11	8.61421e-10	-1.54837
ILMN_2312296	NM_005016.3	PCBP2	1.99113e-16	3.46281e-15	-1.63787	4.41826e-14	7.58378e-13	-1.56847
ILMN_1668743	XM_001128421.1	LOC728069	2.0183e-16	3.50673e-15	1.83583	2.81714e-16	6.83073e-15	1.86685
ILMN_1777895	NM_052888.2	LRRC37B	2.02019e-16	3.50673e-15	-1.48756	9.35988e-15	1.8028e-13	-1.45695
ILMN_1761159	NM_015292.1	ESYT1	2.04072e-16	3.53903e-15	-2.30686	1.23036e-13	1.93213e-12	-2.10359
ILMN_1745573	NM_024525.2	TTC13	2.04283e-16	3.53938e-15	-1.46124	1.80619e-12	2.35866e-11	-1.36959
ILMN_1789283	NM_178588.1	PPP2R5C	2.04502e-16	3.53985e-15	-1.87145	1.4735e-15	3.20626e-14	-1.85973
ILMN_1815283	NM_003166.3	SULT1A3	2.05555e-16	3.55474e-15	-1.44524	6.1442e-15	1.21643e-13	-1.42283
ILMN_1794190	NM_020739.2	CCPG1	2.11608e-16	3.65598e-15	-1.76243	5.91233e-12	7.17254e-11	-1.57644
ILMN_1704286	NM_144779.1	FXYD5	2.13541e-16	3.68594e-15	-1.9937	9.87906e-14	1.58974e-12	-1.855
ILMN_1659462	NM_017823.3	DUSP23	2.22117e-16	3.83038e-15	-2.39938	1.26628e-13	1.98516e-12	-2.18044
ILMN_3207122	XR_018203.2	LOC644563	2.27648e-16	3.92208e-15	1.72009	1.22446e-13	1.92451e-12	1.62215
ILMN_1751708	NM_021999.2	ITM2B	2.32004e-16	3.99341e-15	-1.8598	6.31169e-12	7.62694e-11	-1.6462
ILMN_1691572	NM_003312.4	TST	2.32524e-16	3.99863e-15	-2.10552	2.59428e-14	4.62956e-13	-1.99483
ILMN_1787680	NM_018445.4	SELS	2.36352e-16	4.06068e-15	1.75792	1.15628e-14	2.19277e-13	1.70533
ILMN_2398926	NM_181656.1	C17orf58	2.38703e-16	4.09725e-15	2.27748	9.87134e-14	1.58974e-12	2.09363
ILMN_1695759	NM_015944.2	AMDHD2	2.39162e-16	4.10131e-15	-1.86424	9.51795e-16	2.13396e-14	-1.86826
ILMN_1752589	NM_138391.4	TMEM183A	2.40317e-16	4.11729e-15	-1.54247	1.1707e-14	2.21783e-13	-1.50694
ILMN_1771862	NM_015914.5	TXNDC11	2.44493e-16	4.18496e-15	1.5201	9.50087e-15	1.82805e-13	1.48945
ILMN_2208413	NM_018460.2	ARHGAP15	2.50639e-16	4.28618e-15	-2.29686	7.35743e-17	1.93389e-15	-2.42174
ILMN_1800078	NM_005574.2	LMO2	2.73383e-16	4.67079e-15	-2.24375	7.20916e-16	1.65246e-14	-2.26718
ILMN_1677997	NM_001042539.1	MAZ	2.75245e-16	4.69513e-15	-1.55797	1.01313e-12	1.37965e-11	-1.45633
ILMN_3297317	XM_939484.3	LOC728658	2.75316e-16	4.69513e-15	-1.52766	2.24708e-14	4.04124e-13	-1.48568
ILMN_1745116	NM_015600.3	ABHD12	2.80433e-16	4.77797e-15	-2.00659	1.05738e-15	2.35354e-14	-2.01304
ILMN_1694539	NM_004672.3	MAP3K6	2.88581e-16	4.91227e-15	-1.37753	1.58353e-15	3.42146e-14	-1.37575
ILMN_1712390	NM_001014838.1	CUTA	2.9432e-16	5.00534e-15	-1.90613	6.1653e-15	1.21801e-13	-1.86381
ILMN_1764165	NM_173547.2	TRIM65	3.0436e-16	5.17132e-15	-1.18201	1.88303e-12	2.44515e-11	-1.14998
ILMN_1812062	XM_001128702.1	SGPP2	3.0545e-16	5.18506e-15	1.75552	3.23337e-10	2.94482e-09	1.49848
ILMN_1669788	NM_177533.2	NUDT14	3.14107e-16	5.32712e-15	-1.50363	2.99688e-14	5.27657e-13	-1.46157
ILMN_2311989	NM_001014840.1	CUTA	3.17784e-16	5.38452e-15	-1.7014	9.16941e-16	2.06083e-14	-1.71112
ILMN_1803180	NM_004905.2	PRDX6	3.22163e-16	5.45371e-15	-1.62195	5.1971e-16	1.21235e-14	-1.64102
ILMN_2410909	NM_001014431.1	AKT1	3.22595e-16	5.45602e-15	-1.66884	4.06098e-14	7.0031e-13	-1.60518
ILMN_1774617	NM_005966.3	NAB1	3.30293e-16	5.5811e-15	1.71446	2.72886e-14	4.85096e-13	1.65419
ILMN_2088825	NM_012287.3	CENTB2	3.33948e-16	5.6377e-15	-1.5842	3.38107e-15	6.97847e-14	-1.57095
ILMN_1669484	NM_018031.2	WDR6	3.37167e-16	5.68685e-15	-1.66457	1.28492e-11	1.47671e-10	-1.49866
ILMN_1679912	NM_206831.1	DPH3	3.48605e-16	5.87439e-15	1.94128	2.73056e-11	2.97253e-10	1.67475
ILMN_1781565	NM_022566.1	MESDC1	3.5292e-16	5.94168e-15	1.67058	1.11141e-12	1.49911e-11	1.54719
ILMN_1767612	NM_031885.2	BBS2	3.54981e-16	5.97093e-15	-1.55881	1.04011e-12	1.41235e-11	-1.45975
ILMN_1652357	NM_003477.1	PDHX	3.62702e-16	6.09525e-15	1.58926	8.32034e-14	1.35744e-12	1.52442
ILMN_1684293	NM_006401.2	ANP32B	3.65239e-16	6.13229e-15	-1.63459	1.01613e-13	1.63325e-12	-1.56055
ILMN_1653718	NM_138802.1	ZFAND2B	3.83704e-16	6.43647e-15	-1.5973	2.62963e-14	4.68811e-13	-1.55132
ILMN_2323944	NM_001042353.1	FAM110A	3.86294e-16	6.47402e-15	-1.91745	2.72039e-11	2.9632e-10	-1.66078
ILMN_1667707	NM_021928.1	SPCS3	4.01228e-16	6.7182e-15	1.52763	1.4801e-13	2.28986e-12	1.46362
ILMN_1699570	NM_003288.2	TPD52L2	4.06343e-16	6.79767e-15	-1.94024	3.71265e-16	8.85088e-15	-1.98888
ILMN_1673649	NM_006389.2	HYOU1	4.07093e-16	6.80406e-15	1.74716	8.75021e-12	1.02906e-10	1.56799
ILMN_1700733	NM_019600.2	KIAA1370	4.15941e-16	6.94565e-15	-1.28468	3.47451e-16	8.32619e-15	-1.29744
ILMN_1683980	NM_015164.1	PLEKHM2	4.1941e-16	6.99724e-15	-1.57096	4.1886e-15	8.5119e-14	-1.55813
ILMN_1808501	NM_031892.1	SH3KBP1	4.21889e-16	7.03225e-15	-1.92115	1.29946e-10	1.25867e-09	-1.62641
ILMN_1756942	NM_001017371.3	SP3	4.22296e-16	7.03267e-15	-1.57009	1.57573e-15	3.40861e-14	-1.57337
ILMN_2368575	NM_001014999.1	GIYD1	4.23098e-16	7.03967e-15	-1.48134	1.02398e-14	1.95797e-13	-1.45904
ILMN_1680419	NM_024708.2	ASB7	4.27415e-16	7.1051e-15	1.24619	1.52255e-06	7.72332e-06	1.12172
ILMN_1797693	NM_080626.5	BRI3BP	4.339e-16	7.20641e-15	-1.42316	1.76516e-13	2.67631e-12	-1.37214
ILMN_1799815	NM_022167.2	XYLT2	4.42089e-16	7.33582e-15	-1.82312	7.76607e-12	9.24514e-11	-1.62685
ILMN_1764082	NM_001080480.1	MBOAT1	4.52352e-16	7.49937e-15	-1.2687	1.64251e-13	2.51515e-12	-1.23858
ILMN_2399893	NM_001026.3	RPS24	4.78117e-16	7.91939e-15	1.61449	3.75493e-12	4.69418e-11	1.4871
ILMN_1740418	NM_000785.3	CYP27B1	4.80941e-16	7.95904e-15	3.07028	2.66959e-17	7.41856e-16	3.44763
ILMN_1728698	NM_016641.3	GDE1	4.81981e-16	7.9691e-15	-1.64713	1.28171e-10	1.24474e-09	-1.45211
ILMN_1718046	NM_014862.3	ARNT2	4.90251e-16	8.09859e-15	3.86335	2.37226e-14	4.2498e-13	3.58752
ILMN_1736441	NM_020315.4	PDXP	4.91069e-16	8.10484e-15	-2.01358	1.46073e-13	2.26309e-12	-1.88192
ILMN_1819494			4.94878e-16	8.1604e-15	1.67764	1.02244e-14	1.95707e-13	1.6474
ILMN_1815148	NM_006122.2	MAN2A2	5.00105e-16	8.23618e-15	-1.53248	7.44824e-13	1.03257e-11	-1.4475
ILMN_2391765	NM_001040437.1	C6orf48	5.00366e-16	8.23618e-15	-2.11796	7.25984e-14	1.19499e-12	-1.99432
ILMN_1786050	NM_006606.2	RBBP9	5.16849e-16	8.49765e-15	1.73632	5.32427e-14	8.96382e-13	1.66839
ILMN_1803953	XM_939954.2	LOC388789	5.17172e-16	8.49765e-15	-1.60234	1.31046e-10	1.26799e-09	-1.42295
ILMN_1794512	NM_001125.2	ADPRH	5.17639e-16	8.49776e-15	1.85709	3.99264e-12	4.96778e-11	1.67004
ILMN_1674243	NM_003234.1	TFRC	5.26817e-16	8.64074e-15	3.02537	2.89456e-12	3.66075e-11	2.52367
ILMN_1803376	NM_153207.3	AEBP2	5.28941e-16	8.66787e-15	1.33451	9.73547e-11	9.65801e-10	1.24357
ILMN_1746856	NM_014999.2	RAB21	5.3872e-16	8.82028e-15	1.65106	3.55169e-15	7.29798e-14	1.64382
ILMN_1809957	NM_004069.3	AP2S1	5.49811e-16	8.9939e-15	-1.66791	1.16158e-13	1.83506e-12	-1.59366
ILMN_1803856	NR_002186.1	DKFZP586I1420	5.75214e-16	9.4011e-15	2.31927	3.63043e-12	4.54468e-11	2.01472
ILMN_2323774	NM_032308.1	RPAIN	5.77009e-16	9.4221e-15	-1.54209	6.10109e-13	8.57405e-12	-1.46003
ILMN_2049642	NM_002945.2	RPA1	5.80578e-16	9.47199e-15	-1.88856	2.24728e-12	2.87764e-11	-1.71009
ILMN_1777499	XM_001132080.1	LOC731007	5.812e-16	9.47376e-15	1.53577	1.57279e-16	3.92709e-15	1.57989
ILMN_1736806	NM_018440.3	PAG1	5.84369e-16	9.51701e-15	1.71483	2.48206e-13	3.66099e-12	1.62019
ILMN_1782743	NM_015416.3	LETMD1	6.00315e-16	9.76809e-15	-1.47733	1.10131e-12	1.48984e-11	-1.39929
ILMN_1666967	NM_016098.1	BRP44L	6.2603e-16	1.01775e-14	-1.55343	3.10413e-15	6.45743e-14	-1.55189
ILMN_2223130	NM_003601.2	SMARCA5	6.26957e-16	1.01836e-14	1.72439	5.64944e-14	9.49393e-13	1.66019
ILMN_1657361	NM_175709.2	CBX7	6.30776e-16	1.02367e-14	-1.84248	1.15665e-12	1.55898e-11	-1.6922
ILMN_2340721	NM_001078651.1	TMEM134	6.43883e-16	1.04402e-14	-1.65582	2.46279e-15	5.18168e-14	-1.659
ILMN_3243890	NM_002488.3	NDUFA2	6.52404e-16	1.05691e-14	-1.73948	9.26112e-11	9.2371e-10	-1.52321
ILMN_1694404	NM_006989.4	RASA4	6.6042e-16	1.06895e-14	-1.24517	1.70697e-17	4.87569e-16	-1.27893
ILMN_1807767	NM_014615.1	KIAA0182	6.96738e-16	1.12675e-14	-1.43066	3.26982e-12	4.1156e-11	-1.35036
ILMN_2228710	NM_004708.2	PDCD5	7.04351e-16	1.13806e-14	1.62035	1.31491e-13	2.05268e-12	1.5539
ILMN_1741491	NM_006349.2	ZNHIT1	7.11059e-16	1.1479e-14	-1.54514	6.72781e-10	5.83098e-09	-1.36517
ILMN_1751081	NM_025256.4	EHMT2	7.17676e-16	1.15757e-14	-1.19036	1.49306e-15	3.24498e-14	-1.1941
ILMN_1651557	NM_153705.4	KDELC2	7.2157e-16	1.16283e-14	1.30626	7.78744e-12	9.26459e-11	1.2447
ILMN_1686152	NM_015044.3	GGA2	7.34571e-16	1.18275e-14	-2.07742	4.91804e-14	8.37928e-13	-1.98382
ILMN_1711703	NM_025187.3	C16orf70	7.46529e-16	1.20095e-14	-1.35484	6.40921e-13	8.99336e-12	-1.30546
ILMN_1733094	NM_012449.2	STEAP1	7.53237e-16	1.21069e-14	1.4351	1.52682e-11	1.73415e-10	1.33726
ILMN_1732776	NM_016320.3	NUP98	7.54946e-16	1.21238e-14	1.44063	1.05635e-09	8.85584e-09	1.2939
ILMN_2081883	NM_153208.1	IQCK	7.59503e-16	1.21864e-14	-1.64123	1.71038e-14	3.12166e-13	-1.61082
ILMN_1788213	NM_012083.2	FRAT2	7.94297e-16	1.27336e-14	-1.95669	4.57615e-08	2.97111e-07	-1.51266
ILMN_1669502	NM_001949.2	E2F3	8.0969e-16	1.29584e-14	1.54534	1.93017e-15	4.10317e-14	1.55531
ILMN_2260991	NM_000714.4	TSPO	8.09722e-16	1.29584e-14	-2.02588	7.52039e-12	8.97583e-11	-1.78699
ILMN_1774708	NM_014182.4	ORMDL2	8.3523e-16	1.3355e-14	1.38484	1.04951e-13	1.67958e-12	1.35013
ILMN_1697694	NM_001183.4	ATP6AP1	8.3726e-16	1.33759e-14	-1.6638	3.2478e-12	4.09347e-11	-1.53551
ILMN_3201485	XR_017586.2	LOC644988	8.54307e-16	1.36364e-14	-1.4527	3.8119e-12	4.75573e-11	-1.36796
ILMN_1701914	NM_014143.2	CD274	8.5539e-16	1.36419e-14	2.17304	2.08605e-12	2.68797e-11	1.93885
ILMN_1691334	NM_016616.3	TXNDC3	8.62314e-16	1.37404e-14	-1.88809	4.44854e-15	8.98079e-14	-1.88401
ILMN_2365595	NM_001002000.1	GMPR2	8.68888e-16	1.38332e-14	-1.6495	1.11568e-08	8.001e-08	-1.38581
ILMN_1791302	NM_025184.3	EFHC2	8.72668e-16	1.38814e-14	1.5432	2.86826e-13	4.189e-12	1.4774
ILMN_2121207	NM_138401.2	FAM125A	8.93788e-16	1.42051e-14	-1.72463	5.36306e-11	5.57516e-10	-1.52842
ILMN_2073289	NM_014751.2	MTSS1	9.00984e-16	1.43072e-14	-2.92627	3.68875e-11	3.93211e-10	-2.32869
ILMN_2381899	NM_001008213.1	OPTN	9.11528e-16	1.44622e-14	1.99943	1.40787e-12	1.87567e-11	1.81894
ILMN_2323933	NM_021270.2	LAIR2	9.33552e-16	1.47943e-14	2.37643	1.30621e-13	2.04083e-12	2.21606
ILMN_1684368	NM_032947.3	C5orf62	9.34062e-16	1.47943e-14	1.81297	3.0385e-10	2.78107e-09	1.5518
ILMN_1745778	XM_933796.2	SLC45A4	9.42625e-16	1.49171e-14	-1.8243	2.79108e-14	4.95679e-13	-1.77618
ILMN_1694305	NM_004595.2	SMS	9.56117e-16	1.51176e-14	1.7675	9.01784e-15	1.74426e-13	1.74981
ILMN_1674538	XM_935946.2	LOC641912	9.75638e-16	1.54131e-14	1.56248	5.79018e-16	1.34053e-14	1.59605
ILMN_1803744	NM_018445.4	SELS	9.89601e-16	1.56203e-14	1.8107	1.01931e-12	1.38704e-11	1.67879
ILMN_1690625	NM_015266.1	SLC9A8	9.91964e-16	1.56442e-14	1.58194	1.4133e-16	3.54324e-15	1.64229
ILMN_1663113	NM_015140.2	TTLL12	9.95113e-16	1.56789e-14	-1.49798	8.62637e-14	1.40409e-12	-1.45639
ILMN_3215367	XR_037562.1	LOC100131360	9.95862e-16	1.56789e-14	1.72417	1.60945e-11	1.82417e-10	1.55331
ILMN_1803824	NM_016032.2	ZDHHC9	1.03615e-15	1.62992e-14	1.79578	7.11775e-17	1.87624e-15	1.90311
ILMN_3237270	XM_001720815.1	LOC100133609	1.04768e-15	1.64666e-14	1.80161	7.01579e-14	1.15792e-12	1.73526
ILMN_2285375	NM_003104.3	SORD	1.05167e-15	1.65153e-14	-1.35272	9.64698e-12	1.12876e-10	-1.28166
ILMN_1665066	NM_032313.2	C4orf14	1.05636e-15	1.65749e-14	-1.71003	9.54126e-13	1.30315e-11	-1.5995
ILMN_1737819	NM_006658.2	C7orf16	1.10061e-15	1.72544e-14	2.02877	5.25925e-14	8.87054e-13	1.95007
ILMN_1805863	NM_152348.1	WDR81	1.1141e-15	1.74511e-14	-2.05232	2.2812e-11	2.51601e-10	-1.78045
ILMN_1704753	NM_001430.3	EPAS1	1.1451e-15	1.79187e-14	-1.63215	1.47236e-16	3.6813e-15	-1.7009
ILMN_1734198	NM_003800.3	RNGTT	1.1459e-15	1.79187e-14	1.46046	1.50161e-12	1.98621e-11	1.38844
ILMN_2083946	NM_003236.1	TGFA	1.15871e-15	1.81037e-14	2.12181	1.03355e-11	1.20474e-10	1.85534
ILMN_2357134	NM_021972.2	SPHK1	1.22643e-15	1.91456e-14	2.20906	1.00797e-14	1.93137e-13	2.18353
ILMN_1694106	NM_015141.2	GPD1L	1.26405e-15	1.97162e-14	-1.68264	1.89022e-13	2.84721e-12	-1.61153
ILMN_1758086	NM_005985.2	SNAI1	1.31141e-15	2.04376e-14	1.29721	3.57772e-08	2.35856e-07	1.17806
ILMN_1807044	NM_016172.2	UBAC1	1.31906e-15	2.05394e-14	-2.07608	1.9775e-12	2.55524e-11	-1.87815
ILMN_1656913	NM_005917.2	MDH1	1.32675e-15	2.06419e-14	-1.51651	7.60384e-12	9.05784e-11	-1.41367
ILMN_1735432	NM_014301.2	ISCU	1.34417e-15	2.08952e-14	-1.47057	2.24324e-10	2.1022e-09	-1.33641
ILMN_1658460	XM_936240.1	LOC653884	1.37777e-15	2.13996e-14	1.46551	1.68255e-10	1.60613e-09	1.33663
ILMN_1744725	NM_033271.1	BTBD6	1.37981e-15	2.14036e-14	-1.54793	9.44228e-13	1.29059e-11	-1.46956
ILMN_1788099	NM_012321.2	LSM4	1.38035e-15	2.14036e-14	-1.55491	2.8523e-11	3.09592e-10	-1.42418
ILMN_2331544	NM_001025101.1	MBP	1.4123e-15	2.18806e-14	-1.64066	5.05012e-15	1.01178e-13	-1.64467
ILMN_1682996	NM_198315.2	VWA5A	1.41708e-15	2.19363e-14	-1.24635	2.00002e-11	2.22584e-10	-1.19525
ILMN_2156982	NM_033416.1	IMP4	1.44045e-15	2.22793e-14	1.83148	2.35242e-13	3.4893e-12	1.73927
ILMN_1728106	NM_000594.2	TNF	1.49801e-15	2.31344e-14	4.51058	1.41943e-11	1.62175e-10	3.43417
ILMN_1718071	NM_015239.1	AGTPBP1	1.49825e-15	2.31344e-14	-1.59777	1.1061e-12	1.49412e-11	-1.50972
ILMN_1654385	NM_024701.2	ASB13	1.51337e-15	2.33484e-14	-1.46107	4.28977e-11	4.53349e-10	-1.35085
ILMN_1712545	NM_002960.1	S100A3	1.5527e-15	2.39352e-14	1.65784	3.65469e-08	2.40672e-07	1.37618
ILMN_1655229	NM_014331.3	SLC7A11	1.58951e-15	2.44821e-14	1.96666	7.52285e-14	1.23608e-12	1.89309
ILMN_3233229	NR_024542.1	SNHG7	1.59938e-15	2.46137e-14	-1.67033	3.73776e-15	7.64625e-14	-1.68322
ILMN_1906187			1.63662e-15	2.51657e-14	-1.98443	1.67359e-13	2.55427e-12	-1.88548
ILMN_1662852	NM_153208.1	IQCK	1.64485e-15	2.52712e-14	-1.28834	1.23708e-12	1.66012e-11	-1.24922
ILMN_2367165	NM_172028.1	ABTB1	1.65368e-15	2.53858e-14	-1.73066	4.11731e-11	4.36123e-10	-1.54722
ILMN_1722662	NM_002874.3	RAD23B	1.66974e-15	2.5611e-14	1.35213	1.74241e-12	2.28344e-11	1.30034
ILMN_1741954	NM_022743.1	SMYD3	1.68366e-15	2.58031e-14	-1.28283	1.07572e-13	1.7141e-12	-1.26267
ILMN_3258321	XM_001726766.1	LOC100130932	1.70215e-15	2.60647e-14	1.67843	4.62638e-16	1.08885e-14	1.73727
ILMN_2356111	NM_017836.3	SLC41A3	1.72072e-15	2.63218e-14	-1.48798	9.91214e-11	9.81744e-10	-1.36104
ILMN_1798256	NM_003364.2	UPP1	1.72179e-15	2.63218e-14	2.25523	1.43026e-13	2.22147e-12	2.13073
ILMN_1760490	NM_001105.2	ACVR1	1.733e-15	2.64712e-14	-2.00589	3.12079e-12	3.94147e-11	-1.8165
ILMN_1700896	NM_003864.3	SAP30	1.73607e-15	2.64962e-14	-1.73905	1.08788e-11	1.26408e-10	-1.58124
ILMN_1737314	NM_001706.2	BCL6	1.74083e-15	2.65469e-14	2.25627	2.70395e-13	3.97556e-12	2.10609
ILMN_2346573	NM_005789.2	PSME3	1.74346e-15	2.6559e-14	1.46294	2.22209e-13	3.31195e-12	1.4191
ILMN_1699695	NM_014452.3	TNFRSF21	1.7445e-15	2.6559e-14	3.31448	7.35588e-09	5.42272e-08	2.23895
ILMN_1782095	NM_031424.3	C20orf55	1.75967e-15	2.67679e-14	-1.73197	3.34183e-11	3.58508e-10	-1.55333
ILMN_1713496	NM_001042437.1	ST3GAL5	1.83878e-15	2.79483e-14	-2.78438	7.08262e-14	1.1679e-12	-2.64064
ILMN_1693310	NM_030790.3	ITFG1	1.84923e-15	2.80839e-14	-1.68467	1.21695e-10	1.18622e-09	-1.49583
ILMN_1691575	NM_003100.2	SNX2	1.86282e-15	2.82671e-14	-1.61293	6.47109e-14	1.07572e-12	-1.57534
ILMN_1800975	NM_005789.2	PSME3	1.91203e-15	2.899e-14	1.43424	5.53696e-12	6.76161e-11	1.35671
ILMN_1794132	NM_002496.1	NDUFS8	1.91918e-15	2.90745e-14	-2.18211	1.87649e-12	2.43839e-11	-1.97405
ILMN_1695763	NM_006810.2	PDIA5	1.94356e-15	2.94197e-14	1.53514	6.54445e-09	4.85948e-08	1.33675
ILMN_1695354	NM_033503.3	BMF	1.96024e-15	2.96479e-14	-1.90664	1.20466e-13	1.89823e-12	-1.83073
ILMN_1701114	NM_002053.1	GBP1	1.9955e-15	3.01409e-14	8.55152	4.13396e-14	7.1223e-13	7.896
ILMN_1861376			1.99611e-15	3.01409e-14	-2.29826	9.69289e-14	1.5634e-12	-2.19106
ILMN_1688526	NM_001037174.1	ARL5A	2.00202e-15	3.02054e-14	-1.76542	1.28732e-13	2.01473e-12	-1.70228
ILMN_1750805	NM_001025598.1	ARHGAP30	2.01469e-15	3.03718e-14	-1.87396	6.36021e-11	6.52354e-10	-1.64142
ILMN_1768814	NM_130446.1	KLHL6	2.03636e-15	3.06734e-14	-1.80936	1.22895e-15	2.7125e-14	-1.86094
ILMN_1769245	NM_006851.2	GLIPR1	2.05494e-15	3.09281e-14	-2.7304	3.66009e-14	6.35932e-13	-2.63977
ILMN_1788416	NM_021214.1	FAM108C1	2.06097e-15	3.09935e-14	4.38718	1.79014e-13	2.71196e-12	3.94833
ILMN_1802082	NM_020226.3	PRDM8	2.06428e-15	3.1018e-14	2.38041	1.02474e-13	1.64565e-12	2.26364
ILMN_1683146	NM_002032.2	FTH1	2.11584e-15	3.17668e-14	1.75098	7.55658e-17	1.97219e-15	1.86848
ILMN_2367113	NM_032992.2	CASP6	2.12133e-15	3.18234e-14	-1.30616	5.93268e-11	6.11905e-10	-1.23545
ILMN_2129927	NM_000127.2	EXT1	2.13732e-15	3.20372e-14	2.36649	1.94878e-12	2.52166e-11	2.12102
ILMN_1655796	XM_001127871.1	MARCH3	2.19846e-15	3.29269e-14	1.76572	2.34779e-13	3.48523e-12	1.69074
ILMN_1667257	NM_003000.2	SDHB	2.2714e-15	3.39917e-14	-1.49984	4.95869e-14	8.43613e-13	-1.47656
ILMN_2283325	NM_024911.4	GPR177	2.28367e-15	3.41478e-14	-1.5163	1.01798e-11	1.1881e-10	-1.41562
ILMN_2148785	NM_002053.1	GBP1	2.3045e-15	3.44314e-14	8.32906	3.64056e-14	6.33135e-13	7.80096
ILMN_1660277	XM_001131546.1	LOC731999	2.31104e-15	3.45011e-14	-1.31439	4.56159e-15	9.1789e-14	-1.3212
ILMN_1774427	NM_020898.1	CALCOCO1	2.36369e-15	3.52586e-14	-1.27359	2.35924e-10	2.20196e-09	-1.20195
ILMN_1762529	NM_024628.4	SLC12A8	2.46805e-15	3.67854e-14	-1.59546	3.2112e-13	4.66192e-12	-1.536
ILMN_1712959	NM_004418.2	DUSP2	2.49372e-15	3.71382e-14	2.50785	1.54152e-13	2.3743e-12	2.36544
ILMN_1760347	NM_002727.2	SRGN	2.56226e-15	3.81281e-14	1.72491	1.24309e-14	2.3358e-13	1.72232
ILMN_2101278	NM_130782.2	RGS18	2.62803e-15	3.90753e-14	-2.34499	8.82671e-14	1.4312e-12	-2.24885
ILMN_1662970	NM_007155.4	ZP3	2.74346e-15	4.07587e-14	2.58221	1.24266e-16	3.15835e-15	2.86763
ILMN_2139351	NM_014519.2	ZNF232	2.76517e-15	4.10482e-14	-1.33304	1.19849e-10	1.17008e-09	-1.25123
ILMN_1741628	NM_007314.2	ABL2	2.77003e-15	4.10874e-14	1.55239	3.50184e-10	3.16745e-09	1.39316
ILMN_3182069	XM_001732822.1	LOC100129697	2.81488e-15	4.1719e-14	-1.2853	1.63316e-12	2.14943e-11	-1.24801
ILMN_1714397	NM_015974.2	CRYL1	2.8429e-15	4.21004e-14	-1.81774	1.4359e-12	1.91025e-11	-1.69801
ILMN_1680130	NM_017653.2	DYM	2.85703e-15	4.2263e-14	-1.73229	1.91963e-14	3.4829e-13	-1.72216
ILMN_1800619	NM_080626.5	BRI3BP	2.85845e-15	4.2263e-14	-1.34686	2.76823e-10	2.55142e-09	-1.25402
ILMN_1661636	NM_197968.1	ZMYM2	2.87693e-15	4.25021e-14	-1.4876	1.35294e-11	1.54867e-10	-1.39194
ILMN_2349610	NM_001047434.1	DPH3	2.89774e-15	4.27754e-14	1.91768	4.37191e-11	4.60974e-10	1.68872
ILMN_1672390	NM_016653.1	ZAK	2.90915e-15	4.29094e-14	1.28424	9.51746e-15	1.82934e-13	1.28637
ILMN_2061446	NM_020792.3	AADACL1	2.91481e-15	4.29585e-14	-2.08652	4.76604e-12	5.86677e-11	-1.87938
ILMN_1781560	NM_006100.2	ST3GAL6	2.9921e-15	4.40624e-14	-1.77169	7.86876e-14	1.29062e-12	-1.72817
ILMN_1703487	NM_006769.2	LMO4	3.01642e-15	4.43851e-14	-1.6119	5.75204e-11	5.94603e-10	-1.46434
ILMN_1672807	NM_007220.3	CA5B	3.09229e-15	4.54653e-14	-1.24675	4.71666e-14	8.05104e-13	-1.23841
ILMN_1765557	NM_015441.1	OLFML2B	3.10813e-15	4.56618e-14	-2.98268	1.06094e-10	1.04463e-09	-2.35747
ILMN_2038775	NM_001069.2	TUBB2A	3.13024e-15	4.59501e-14	1.74326	1.06797e-12	1.44898e-11	1.64449
ILMN_1811754	NM_004548.1	NDUFB10	3.19707e-15	4.68937e-14	-1.74629	2.35615e-10	2.20019e-09	-1.53274
ILMN_2144088	NM_004462.3	FDFT1	3.2746e-15	4.79928e-14	-1.79681	2.50444e-09	1.99534e-08	-1.51513
ILMN_1782741	NM_174892.2	CD300LB	3.39526e-15	4.97217e-14	-1.51878	3.29733e-14	5.76704e-13	-1.50632
ILMN_3247826	NM_024854.3	PYROXD1	3.40309e-15	4.97968e-14	1.32904	1.3839e-13	2.1531e-12	1.30872
ILMN_3272074	NM_181427.3	GABPB1	3.41291e-15	4.9901e-14	1.39807	2.87492e-14	5.0861e-13	1.39046
ILMN_2350574	NM_138373.3	MYADM	3.4523e-15	5.0437e-14	-1.56656	4.25656e-12	5.27482e-11	-1.47376
ILMN_3192001	NM_032962.2	CCL14	3.46926e-15	5.06447e-14	2.30627	3.46863e-11	3.71248e-10	1.97378
ILMN_1667857	NM_032848.1	C12orf52	3.49093e-15	5.09207e-14	-1.43263	1.78265e-14	3.24074e-13	-1.43045
ILMN_1745447	NM_006734.3	HIVEP2	3.49776e-15	5.098e-14	1.92711	1.83519e-12	2.38976e-11	1.78638
ILMN_2396956	NM_007200.3	AKAP13	3.51805e-15	5.12353e-14	-2.26044	1.85997e-10	1.76091e-09	-1.87914
ILMN_2336595	NM_001076552.1	ACSS2	3.57701e-15	5.20528e-14	-1.64744	4.29418e-12	5.31073e-11	-1.53966
ILMN_1785095	NM_145230.2	ATP6V0E2	3.58667e-15	5.21522e-14	-1.56202	3.56767e-13	5.15914e-12	-1.51012
ILMN_2108357	NM_052969.1	RPL39L	3.65816e-15	5.31499e-14	-1.37188	7.20608e-13	1.00277e-11	-1.33246
ILMN_1716547	NM_017567.2	NAGK	3.66925e-15	5.3269e-14	-1.87059	1.19809e-11	1.38084e-10	-1.6926
ILMN_1745421	NM_019103.2	ZMAT5	3.69017e-15	5.35306e-14	-1.66098	7.72505e-11	7.80628e-10	-1.49732
ILMN_1670817	NM_025196.2	GRPEL1	3.72822e-15	5.40402e-14	1.38624	4.0211e-12	4.99645e-11	1.32726
ILMN_1690064	NR_002939.2	RUNDC2C	3.81039e-15	5.51878e-14	-1.57581	4.62714e-18	1.44712e-16	-1.72667
ILMN_1660577	NM_005176.4	ATP5G2	3.94486e-15	5.70906e-14	-1.82569	2.85621e-12	3.61721e-11	-1.69465
ILMN_1735093	NM_003920.2	TIMELESS	3.95247e-15	5.71559e-14	-1.35089	1.46897e-15	3.20016e-14	-1.37524
ILMN_2057573	NM_020728.1	FAM62B	4.11491e-15	5.94584e-14	-1.97252	8.89598e-11	8.8825e-10	-1.71516
ILMN_1660871	NM_014397.3	NEK6	4.17368e-15	6.02604e-14	1.7571	2.8749e-14	5.0861e-13	1.74563
ILMN_1780699	NM_020457.2	THAP11	4.21232e-15	6.07707e-14	-1.58068	8.74537e-14	1.42051e-12	-1.55319
ILMN_2216838	NR_002186.1	DKFZP586I1420	4.23018e-15	6.09806e-14	2.22476	1.3414e-12	1.79358e-11	2.04708
ILMN_1745420	NM_001009936.1	PHF19	4.25309e-15	6.12631e-14	-1.29726	2.11156e-13	3.15741e-12	-1.27736
ILMN_1749213	NM_022044.2	SDF2L1	4.26863e-15	6.1439e-14	2.41704	1.19873e-12	1.61452e-11	2.21055
ILMN_3244583	NR_015370.1	NCRNA00219	4.31102e-15	6.20007e-14	-2.35876	2.39128e-13	3.5384e-12	-2.23635
ILMN_1671554	NM_145693.1	LPIN1	4.31611e-15	6.20255e-14	-1.74602	6.87444e-14	1.13866e-12	-1.7152
ILMN_2130411	NM_006801.2	KDELR1	4.51438e-15	6.48244e-14	-1.57836	1.18055e-14	2.23421e-13	-1.5869
ILMN_3239060	NM_032534.2	KRBA1	4.54098e-15	6.51556e-14	-1.41813	1.97641e-12	2.55524e-11	-1.36374
ILMN_1678490	NM_145058.1	RILPL2	4.60291e-15	6.59929e-14	1.87672	6.67462e-14	1.10755e-12	1.84187
ILMN_1654778	NM_001013253.1	LSP1	4.70241e-15	6.73671e-14	-1.74866	5.08182e-14	8.61062e-13	-1.72665
ILMN_1802615	NM_001259.5	CDK6	4.76308e-15	6.81833e-14	-1.36939	1.5346e-14	2.82317e-13	-1.37229
ILMN_2327795	NM_012102.3	RERE	4.76985e-15	6.82273e-14	-1.58616	9.34723e-15	1.80225e-13	-1.60001
ILMN_1710204	NM_003327.2	TNFRSF4	4.78281e-15	6.83598e-14	1.95021	4.15165e-11	4.39508e-10	1.72411
ILMN_1786426	NM_024660.2	TMEM149	4.82684e-15	6.89357e-14	-1.85326	3.54754e-12	4.44393e-11	-1.71593
ILMN_1800447	NM_001031835.1	PHKB	4.88022e-15	6.96271e-14	-1.61331	6.09382e-12	7.37332e-11	-1.51051
ILMN_1809496	NM_012133.2	COPG2	4.8828e-15	6.96271e-14	-1.33089	1.75809e-10	1.67305e-09	-1.25007
ILMN_1698019	NM_001008530.1	LGMN	4.9052e-15	6.98925e-14	-2.4158	1.0317e-13	1.65414e-12	-2.33437
ILMN_1715181	NM_015683.1	ARRDC2	5.00505e-15	7.12602e-14	-1.34699	7.44349e-12	8.89555e-11	-1.29121
ILMN_1767894	NM_002690.1	POLB	5.0199e-15	7.14166e-14	-1.70543	1.06446e-09	8.9198e-09	-1.48227
ILMN_1754538	NM_032333.4	C10orf58	5.10761e-15	7.26083e-14	-1.3292	1.19871e-13	1.89047e-12	-1.31356
ILMN_2224143	NM_002388.3	MCM3	5.23665e-15	7.43855e-14	-1.57817	1.4014e-10	1.35173e-09	-1.43244
ILMN_1779163	NM_024684.2	C11orf67	5.24948e-15	7.45103e-14	-1.34661	2.59253e-11	2.83062e-10	-1.2797
ILMN_1668605	NM_014435.3	NAAA	5.32224e-15	7.5485e-14	-1.68063	5.07276e-13	7.18362e-12	-1.61589
ILMN_1705515	NM_080687.1	UPF3A	5.37718e-15	7.62057e-14	-1.33901	9.50215e-17	2.44197e-15	-1.39279
ILMN_1714384	NM_000282.2	PCCA	5.6244e-15	7.96481e-14	-1.38938	1.8081e-13	2.73692e-12	-1.36699
ILMN_1736628	NM_152288.1	ORAI3	5.84705e-15	8.27376e-14	-1.22928	3.43484e-12	4.30569e-11	-1.19919
ILMN_2389501	NM_181755.1	HSD11B1	5.87202e-15	8.30273e-14	2.90384	7.64044e-11	7.73349e-10	2.35782
ILMN_1660847	NM_004566.2	PFKFB3	5.90854e-15	8.34797e-14	2.81832	1.68849e-12	2.21829e-11	2.53415
ILMN_1707804	NM_003166.3	SULT1A3	5.97062e-15	8.42922e-14	-1.37339	6.15683e-14	1.02904e-12	-1.36392
ILMN_1795715	NM_000110.3	DPYD	6.13294e-15	8.65176e-14	-2.16484	6.88217e-09	5.09182e-08	-1.70969
ILMN_1731412	NM_152277.2	UBTD2	6.16858e-15	8.69539e-14	1.4156	9.05018e-10	7.67082e-09	1.29549
ILMN_1662799	NM_022107.1	GPSM3	6.30998e-15	8.88708e-14	-1.75698	4.55245e-10	4.04816e-09	-1.53662
ILMN_2232712	NM_012334.1	MYO10	6.3142e-15	8.88708e-14	2.09788	3.12236e-14	5.47659e-13	2.09179
ILMN_1651826	NM_006317.3	BASP1	6.34614e-15	8.92523e-14	1.74935	5.24638e-14	8.85692e-13	1.73329
ILMN_3307757	NM_207103.2	C17orf87	6.38964e-15	8.97957e-14	-1.48917	6.40231e-14	1.06524e-12	-1.47665
ILMN_1779279	NM_144578.2	C14orf32	6.39849e-15	8.98516e-14	1.45181	7.49689e-12	8.95357e-11	1.37944
ILMN_1787923	NM_020376.2	PNPLA2	6.52148e-15	9.1509e-14	-1.65237	4.5567e-10	4.04816e-09	-1.46681
ILMN_2400322	NM_003582.2	DYRK3	6.56773e-15	9.2088e-14	1.29839	1.28723e-07	7.74434e-07	1.17606
ILMN_1660858	NM_004292.2	RIN1	6.60334e-15	9.25169e-14	-1.47975	1.12225e-10	1.10089e-09	-1.36683
ILMN_1731589	NM_002843.2	PTPRJ	6.62236e-15	9.27131e-14	1.50289	1.59859e-13	2.45401e-12	1.47697
ILMN_2395856	NM_001080546.1	TMEM218	6.92703e-15	9.69049e-14	-2.15445	8.10434e-11	8.15828e-10	-1.85685
ILMN_1677919	NM_001002002.1	GMPR2	6.96134e-15	9.7311e-14	-1.52996	1.3495e-07	8.09527e-07	-1.30206
ILMN_2100357	NM_006714.2	SMPDL3A	7.12602e-15	9.95377e-14	2.74066	3.67565e-17	1.01144e-15	3.24123
ILMN_2124386	NM_004761.2	RGL2	7.18428e-15	1.00276e-13	-1.39007	6.82768e-12	8.19677e-11	-1.33072
ILMN_2358626	NM_001123.2	ADK	7.21473e-15	1.00624e-13	-2.79131	1.68004e-14	3.07748e-13	-2.83304
ILMN_1669703	NM_005781.4	TNK2	7.22798e-15	1.00733e-13	-2.22852	2.03127e-11	2.25654e-10	-1.96195
ILMN_2054362	NM_018843.2	SLC25A40	7.35192e-15	1.02383e-13	-1.63075	1.60393e-10	1.53504e-09	-1.47209
ILMN_1652379	NM_003848.1	SUCLG2	7.39338e-15	1.02883e-13	-1.64934	1.39009e-13	2.1609e-12	-1.61926
ILMN_1722855	NM_003377.3	VEGFB	7.45482e-15	1.0366e-13	-2.00647	1.49127e-13	2.30267e-12	-1.95366
ILMN_3244506	NR_003665.1	LOC441089	7.5396e-15	1.0476e-13	1.56985	2.99858e-11	3.23797e-10	1.45552
ILMN_1794505	NM_006304.1	SHFM1	7.61521e-15	1.0573e-13	1.41468	4.63395e-10	4.11085e-09	1.30402
ILMN_1797735	NM_030806.3	C1orf21	7.66909e-15	1.06399e-13	1.26077	8.17081e-14	1.33659e-12	1.25409
ILMN_1757646	NM_016617.1	UFM1	7.72954e-15	1.07157e-13	1.69141	6.13661e-13	8.61741e-12	1.62853
ILMN_2063584	NM_013943.1	CLIC4	7.77988e-15	1.07774e-13	2.45879	2.1502e-13	3.21259e-12	2.3585
ILMN_1768719	NM_016026.2	RDH11	7.82268e-15	1.08285e-13	-1.65973	4.44062e-08	2.89024e-07	-1.3908
ILMN_1751956	NM_004528.2	MGST3	7.87179e-15	1.08883e-13	-1.84276	4.71748e-09	3.59104e-08	-1.54155
ILMN_1738099	NM_024766.2	C2orf34	7.93581e-15	1.09687e-13	-1.20519	6.46505e-12	7.78676e-11	-1.1765
ILMN_1768284	NM_178129.3	P2RY8	8.00712e-15	1.10589e-13	-1.9464	1.69113e-13	2.57677e-12	-1.89555
ILMN_1737396	NM_005805.3	PSMD14	8.0144e-15	1.10607e-13	1.73476	3.42717e-12	4.29899e-11	1.62974
ILMN_1684982	NM_002612.3	PDK4	8.11092e-15	1.11856e-13	-2.13352	6.18495e-14	1.0321e-12	-2.10977
ILMN_1660305	NM_177966.4	PDE12	8.3925e-15	1.15652e-13	1.49958	8.72726e-11	8.73294e-10	1.38745
ILMN_1662843	NM_000560.3	CD53	8.69558e-15	1.19739e-13	1.54067	1.4527e-15	3.17974e-14	1.59463
ILMN_2379788	NM_181054.1	HIF1A	8.8032e-15	1.21131e-13	2.99104	6.0415e-14	1.01159e-12	2.95111
ILMN_1696946	XM_940438.2	LOC654174	9.1478e-15	1.25779e-13	1.54181	2.71172e-13	3.98064e-12	1.50991
ILMN_1658885	NM_139179.1	DAGLB	9.15984e-15	1.25851e-13	-1.82799	1.07606e-09	9.01288e-09	-1.56984
ILMN_2318685	NM_001042472.1	ABHD12	9.43058e-15	1.29474e-13	-2.18262	1.03525e-14	1.97544e-13	-2.23948
ILMN_2308338	NM_001003943.1	BMF	9.48589e-15	1.30137e-13	-1.82562	8.38425e-12	9.89985e-11	-1.68643
ILMN_3282321	XM_001718563.1	LOC643336	9.53521e-15	1.30716e-13	1.55604	1.2249e-12	1.64497e-11	1.49904
ILMN_1729498	NM_003692.2	TMEFF1	9.7051e-15	1.32946e-13	1.2491	3.75195e-13	5.40023e-12	1.23393
ILMN_1790819	XM_001129672.1	LOC728556	9.84339e-15	1.34741e-13	-1.44374	3.75135e-13	5.40023e-12	-1.41507
ILMN_2186108	NM_005675.3	DGCR6	9.86004e-15	1.34868e-13	-1.24709	2.59288e-12	3.29958e-11	-1.21929
ILMN_1670532	NM_178439.3	GMCL1	1.00312e-14	1.37037e-13	-1.38918	5.44585e-11	5.65424e-10	-1.31079
ILMN_1749009	NM_015523.2	REXO2	1.00334e-14	1.37037e-13	-1.71283	1.56186e-13	2.40362e-12	-1.68305
ILMN_1676629	NM_016133.2	INSIG2	1.01716e-14	1.38822e-13	1.58002	4.42513e-17	1.19901e-15	1.70907
ILMN_1748438	NM_002696.1	POLR2G	1.03313e-14	1.40897e-13	-1.57843	3.75061e-10	3.38417e-09	-1.42506
ILMN_1802151	NM_020896.2	OSBPL5	1.04345e-14	1.42131e-13	-2.12356	5.7938e-14	9.72768e-13	-2.11207
ILMN_1740466	NM_017633.2	FAM46A	1.04372e-14	1.42131e-13	-2.75665	4.32526e-13	6.14393e-12	-2.6024
ILMN_1763000	NM_018404.2	ADAP2	1.06912e-14	1.45482e-13	-2.66667	1.7839e-11	2.00344e-10	-2.30663
ILMN_2059211	NM_014738.2	KIAA0195	1.09863e-14	1.49387e-13	-1.33933	7.8299e-13	1.08061e-11	-1.31212
ILMN_2156267	NM_014413.2	EIF2AK1	1.10262e-14	1.4982e-13	-1.41968	3.70235e-11	3.94433e-10	-1.33979
ILMN_1709882	NM_016513.3	ICK	1.11894e-14	1.51926e-13	-1.36017	2.41121e-13	3.56504e-12	-1.34321
ILMN_1811592	NM_020824.2	ARHGAP21	1.12066e-14	1.52048e-13	-1.56324	4.21877e-13	6.02048e-12	-1.5256
ILMN_2327994	NM_148174.2	AZIN1	1.12923e-14	1.53097e-13	2.0241	6.4691e-15	1.27394e-13	2.09544
ILMN_2038777	NM_001101.2	ACTB	1.14985e-14	1.55778e-13	1.54637	1.30922e-16	3.30241e-15	1.64909
ILMN_2124471	NM_078483.2	SLC36A1	1.16636e-14	1.57899e-13	-1.62664	9.96895e-16	2.22696e-14	-1.70501
ILMN_1655702	NM_016006.3	ABHD5	1.173e-14	1.58682e-13	-2.01398	1.05901e-13	1.69185e-12	-1.98688
ILMN_1699772	NM_021244.3	RRAGD	1.19149e-14	1.60995e-13	-1.94308	3.83846e-15	7.82621e-14	-2.02681
ILMN_3249546	NR_024116.2	RASA4P	1.19184e-14	1.60995e-13	-1.50004	1.3794e-14	2.55549e-13	-1.51939
ILMN_1719661	NM_016332.2	SEPX1	1.19742e-14	1.6163e-13	-1.6668	1.53583e-10	1.47217e-09	-1.50571
ILMN_1677534	NM_012235.2	SCAP	1.21427e-14	1.63784e-13	-1.8472	2.12638e-12	2.73802e-11	-1.74505
ILMN_1678037	NM_003609.2	HIRIP3	1.23028e-14	1.65823e-13	-1.32232	3.15864e-13	4.58924e-12	-1.3057
ILMN_1743199	NM_000399.2	EGR2	1.24747e-14	1.68017e-13	-2.94754	9.01812e-15	1.74426e-13	-3.08894
ILMN_1749244	NM_020424.2	LYRM1	1.25961e-14	1.69528e-13	1.70323	8.79481e-15	1.70464e-13	1.74381
ILMN_1807515	NM_015235.2	CSTF2T	1.28989e-14	1.73421e-13	1.43191	4.04296e-08	2.65012e-07	1.268
ILMN_2412922	NM_194278.3	C14orf43	1.29041e-14	1.73421e-13	-1.32529	2.52475e-16	6.14599e-15	-1.37628
ILMN_1726720	NM_018454.5	NUSAP1	1.29636e-14	1.74093e-13	-1.41157	3.45936e-15	7.13209e-14	-1.44519
ILMN_2325574	NM_177974.1	CASC4	1.30149e-14	1.74655e-13	-1.54357	3.55407e-11	3.79952e-10	-1.43942
ILMN_3250899	NM_177552.2	SULT1A3	1.30659e-14	1.75212e-13	-1.2045	1.30665e-11	1.49846e-10	-1.1744
ILMN_1800634	NM_005009.2	NME4	1.31002e-14	1.75544e-13	-1.68505	1.0402e-12	1.41235e-11	-1.62178
ILMN_1812759	NM_001024071.1	GCH1	1.32349e-14	1.77221e-13	4.93003	5.80962e-13	8.17689e-12	4.48934
ILMN_1813846	NM_002560.2	P2RX4	1.32763e-14	1.77647e-13	2.31092	6.53194e-12	7.86219e-11	2.0925
ILMN_1684563	NM_001012968.2	SPIN4	1.33489e-14	1.78488e-13	-1.26537	1.4767e-14	2.71938e-13	-1.27516
ILMN_1729051	NM_000179.1	MSH6	1.34853e-14	1.80182e-13	-1.47617	1.26083e-09	1.04233e-08	-1.33954
ILMN_1682232	NM_020948.2	MIER1	1.37103e-14	1.83056e-13	1.46927	6.91217e-12	8.28742e-11	1.40338
ILMN_3178302	NM_001135095.1	FNDC3B	1.41322e-14	1.88552e-13	2.29147	5.39277e-15	1.07576e-13	2.40708
ILMN_3223181	NM_001136232.1	SEC13	1.41967e-14	1.89275e-13	1.71759	3.26171e-10	2.96624e-09	1.52944
ILMN_1792518	NM_003569.1	STX7	1.43754e-14	1.9152e-13	-1.86217	1.6568e-11	1.87439e-10	-1.70699
ILMN_1763326	NM_198567.2	C5orf25	1.44239e-14	1.92027e-13	-1.28714	3.56185e-11	3.80563e-10	-1.23654
ILMN_2399769	NM_001002292.1	GPR177	1.46123e-14	1.94395e-13	-1.30698	1.77369e-09	1.44177e-08	-1.22022
ILMN_1805175	NM_001099691.1	TGFA	1.46365e-14	1.94577e-13	1.67133	2.0416e-10	1.923e-09	1.50649
ILMN_1743340	NM_130468.2	CHST14	1.47743e-14	1.96267e-13	-1.2252	1.62964e-13	2.49752e-12	-1.21909
ILMN_3187648	XM_001719847.1	LOC100128908	1.4797e-14	1.96428e-13	1.29979	2.45044e-12	3.13127e-11	1.26885
ILMN_1713163	NM_003601.2	SMARCA5	1.50047e-14	1.99041e-13	1.61058	7.89421e-12	9.38556e-11	1.5206
ILMN_3239965	NM_002164.4	IDO1	1.50426e-14	1.99401e-13	10.0122	1.7994e-14	3.26796e-13	10.7478
ILMN_1726565	NM_005027.2	PIK3R2	1.53128e-14	2.02837e-13	-1.93977	2.22389e-11	2.45867e-10	-1.76096
ILMN_2134974	NM_022337.1	RAB38	1.54481e-14	2.04482e-13	-1.32264	5.58804e-12	6.81497e-11	-1.28206
ILMN_1709114	NM_006116.2	MAP3K7IP1	1.56518e-14	2.0703e-13	-1.47153	2.16599e-12	2.78515e-11	-1.42257
ILMN_1773935	NM_018475.2	TMEM165	1.57461e-14	2.08128e-13	1.43474	1.43527e-14	2.64836e-13	1.45434
ILMN_2350801	NM_001039355.1	SLC25A29	1.59562e-14	2.10755e-13	-1.47226	9.42434e-11	9.37455e-10	-1.37263
ILMN_2336781	NM_001024465.1	SOD2	1.60661e-14	2.12055e-13	1.6647	1.68767e-15	3.62525e-14	1.74454
ILMN_1767422	NM_015972.2	POLR1D	1.61369e-14	2.12836e-13	-1.67177	6.4701e-09	4.81202e-08	-1.44198
ILMN_1742789	NM_004811.1	LPXN	1.61845e-14	2.13312e-13	-1.69354	3.33645e-10	3.02229e-09	-1.51413
ILMN_1665909	NM_006148.1	LASP1	1.62936e-14	2.14597e-13	-1.79224	7.96723e-09	5.8361e-08	-1.51068
ILMN_1656310	NM_002164.3	INDO	1.65546e-14	2.17878e-13	9.75713	2.94326e-14	5.20097e-13	10.2315
ILMN_1770963	NM_005468.2	NAALADL1	1.67075e-14	2.19734e-13	-1.27621	5.65919e-12	6.89263e-11	-1.24241
ILMN_1803277	NM_005115.3	MVP	1.6737e-14	2.19966e-13	1.66655	1.60654e-13	2.46416e-12	1.64851
ILMN_1776375	NM_006221.2	PIN1	1.68951e-14	2.21885e-13	-1.52349	1.11164e-11	1.28925e-10	-1.44439
ILMN_1771411	NM_013339.2	ALG6	1.70959e-14	2.24363e-13	-1.40154	1.9584e-11	2.18568e-10	-1.33661
ILMN_1779071	NM_005103.3	FEZ1	1.76032e-14	2.30732e-13	1.62371	4.3876e-11	4.61837e-10	1.5025
ILMN_1719695	NM_001005474.1	NFKBIZ	1.76062e-14	2.30732e-13	2.24036	3.86206e-13	5.55438e-12	2.16574
ILMN_2199676	NM_014985.2	CEP152	1.76406e-14	2.31018e-13	-1.20912	1.87768e-08	1.29813e-07	-1.13921
ILMN_3251227	NM_014346.1	TBC1D22A	1.76782e-14	2.31347e-13	-1.43073	1.1278e-10	1.10575e-09	-1.33966
ILMN_3236239	NR_024618.1	LOC100129550	1.77556e-14	2.32194e-13	-1.79921	6.26798e-11	6.44147e-10	-1.62938
ILMN_1705922	NM_006340.1	BAIAP2	1.83797e-14	2.40185e-13	-1.34344	1.21365e-13	1.91077e-12	-1.33867
ILMN_1668312	NM_001001290.1	SLC2A9	1.85463e-14	2.42191e-13	-1.41006	3.7525e-14	6.51108e-13	-1.4186
ILMN_1683859	NM_003045.3	SLC7A1	1.88286e-14	2.45704e-13	1.81356	2.74983e-10	2.53826e-09	1.60542
ILMN_3268564	NM_001100418.1	C19orf60	1.90928e-14	2.48975e-13	-1.57704	2.69944e-10	2.493e-09	-1.43705
ILMN_2332105	NM_130395.1	WRNIP1	1.91183e-14	2.49132e-13	-1.44867	9.49788e-11	9.43245e-10	-1.35631
ILMN_1699357	NM_003060.2	SLC22A5	1.91823e-14	2.4979e-13	-1.3125	5.93114e-12	7.19063e-11	-1.27443
ILMN_2220187	NM_002056.1	GFPT1	1.92806e-14	2.50893e-13	1.62243	5.94075e-11	6.12395e-10	1.49734
ILMN_1758323	NM_001099.2	ACPP	1.94349e-14	2.52722e-13	1.59136	3.18468e-12	4.01941e-11	1.52448
ILMN_2392635	NM_001025091.1	ABCF1	1.97741e-14	2.56952e-13	1.58414	2.38431e-12	3.05099e-11	1.52353
ILMN_1764788	NM_001066.2	TNFRSF1B	2.02794e-14	2.63332e-13	1.9159	3.24176e-13	4.70259e-12	1.87362
ILMN_2049536	NM_016113.3	TRPV2	2.04214e-14	2.6499e-13	1.78042	7.38528e-12	8.83171e-11	1.66867
ILMN_1788283	NM_021149.2	COTL1	2.06657e-14	2.67972e-13	-2.0889	1.19849e-10	1.17008e-09	-1.82675
ILMN_1714599	NM_001745.2	CAMLG	2.09602e-14	2.716e-13	-1.68127	6.17078e-11	6.34689e-10	-1.5431
ILMN_1766411	NM_003916.3	AP1S2	2.11464e-14	2.7382e-13	-1.90265	1.22432e-14	2.30758e-13	-1.96363
ILMN_1711650	NM_012282.2	KCNE1L	2.1593e-14	2.79407e-13	3.1096	4.09079e-10	3.67137e-09	2.44432
ILMN_3236928	NM_014017.2	ROBLD3	2.17994e-14	2.81879e-13	-1.63092	3.0515e-09	2.40522e-08	-1.4339
ILMN_1715814	NM_005570.2	LMAN1	2.21911e-14	2.86744e-13	1.40334	2.32423e-13	3.45582e-12	1.39205
ILMN_1673953	NM_000861.2	HRH1	2.23075e-14	2.88046e-13	1.4897	9.77568e-13	1.33418e-11	1.45464
ILMN_1712035	NM_007024.4	TMEM115	2.25577e-14	2.91073e-13	1.46635	3.25672e-15	6.75201e-14	1.5144
ILMN_1738552	NM_004172.3	SLC1A3	2.28487e-14	2.94622e-13	2.17029	1.26739e-14	2.37662e-13	2.25628
ILMN_2395932	NM_001039675.1	UNC45A	2.28881e-14	2.94924e-13	-1.68509	2.18345e-11	2.41976e-10	-1.56873
ILMN_1742230	NM_182648.1	BAZ1A	2.29715e-14	2.95792e-13	1.78981	8.32788e-12	9.84407e-11	1.67603
ILMN_1715969	NM_016612.2	SLC25A37	2.3664e-14	3.04497e-13	2.25008	9.94928e-17	2.55333e-15	2.59284
ILMN_2141482	NM_002615.4	SERPINF1	2.38541e-14	3.06729e-13	-1.94213	8.33479e-11	8.37199e-10	-1.73488
ILMN_2306066	NM_004960.2	FUS	2.38751e-14	3.06785e-13	1.25518	4.841e-11	5.08113e-10	1.21138
ILMN_1671969	NM_006759.3	UGP2	2.39261e-14	3.07226e-13	1.98629	3.00715e-14	5.2896e-13	2.02689
ILMN_1793410	NM_021021.2	SNTB1	2.41633e-14	3.10056e-13	-1.77477	3.9294e-12	4.89569e-11	-1.68269
ILMN_1772522	NM_003409.2	ZFP161	2.42783e-14	3.11316e-13	-1.35263	2.90104e-11	3.14512e-10	-1.29544
ILMN_1707858	NM_002106.3	H2AFZ	2.43441e-14	3.11942e-13	-1.87223	8.21969e-11	8.26538e-10	-1.6837
ILMN_2085236	NM_014035.1	SNX24	2.44535e-14	3.13127e-13	-1.38218	4.74383e-15	9.52483e-14	-1.41697
ILMN_1745946	NM_138443.2	CCDC5	2.48561e-14	3.17841e-13	-1.48307	8.56655e-12	1.00969e-10	-1.41912
ILMN_1702657	NM_001004341.1	ETV3L	2.48624e-14	3.17841e-13	1.67486	1.06617e-19	4.32373e-18	2.01298
ILMN_1731064	NM_020247.4	CABC1	2.48733e-14	3.17841e-13	-1.79243	7.60069e-11	7.7017e-10	-1.62616
ILMN_2351241	NM_183400.1	RNF14	2.4989e-14	3.19099e-13	1.33011	3.25921e-12	4.10504e-11	1.29735
ILMN_2053103	NM_014585.3	SLC40A1	2.50915e-14	3.20185e-13	-1.33756	2.80139e-13	4.10574e-12	-1.32763
ILMN_1694589	NM_133367.3	PAQR8	2.52687e-14	3.22223e-13	-1.65906	1.03378e-13	1.65584e-12	-1.65879
ILMN_1677162	NM_054016.1	SFRS13A	2.58238e-14	3.29075e-13	1.35413	1.7739e-11	1.99464e-10	1.30206
ILMN_1873620			2.60558e-14	3.31624e-13	1.73695	2.83056e-14	5.01725e-13	1.76904
ILMN_1750273	NR_000029.2	RPL23AP7	2.60598e-14	3.31624e-13	-1.28657	7.15284e-08	4.51691e-07	-1.18024
ILMN_1780887	NM_012475.4	USP21	2.66713e-14	3.39173e-13	-1.2682	3.32425e-11	3.5683e-10	-1.2254
ILMN_1763207	NM_018664.1	BATF3	2.68641e-14	3.41389e-13	1.97812	2.25868e-08	1.53451e-07	1.59952
ILMN_1741003	NM_001154.2	ANXA5	2.69569e-14	3.42332e-13	1.59652	8.87771e-13	1.21793e-11	1.55744
ILMN_1800225	NM_015869.4	PPARG	2.70113e-14	3.42787e-13	-1.86794	3.94488e-14	6.82201e-13	-1.89813
ILMN_1654851	NM_024293.3	FAM134A	2.75223e-14	3.49032e-13	-1.35925	3.7835e-12	4.72668e-11	-1.32261
ILMN_2336982	NM_017455.2	NPTN	2.8408e-14	3.60017e-13	1.51972	8.56239e-18	2.5943e-16	1.68319
ILMN_1781416	NM_005479.2	FRAT1	2.86582e-14	3.62938e-13	-1.24806	2.03197e-08	1.39538e-07	-1.16583
ILMN_1804498	NM_152743.2	C7orf27	2.92428e-14	3.70088e-13	-1.81075	3.3872e-11	3.62954e-10	-1.66331
ILMN_1685580	NM_170662.3	CBLB	3.06581e-14	3.87734e-13	-1.75268	8.13299e-13	1.1216e-11	-1.70632
ILMN_1734544	NM_004906.3	WTAP	3.09258e-14	3.90851e-13	2.59255	1.63758e-12	2.15371e-11	2.43629
ILMN_1757384	NM_006325.2	RAN	3.17331e-14	4.0078e-13	1.35185	6.79538e-09	5.02962e-08	1.24348
ILMN_1659845	NM_014686.3	KIAA0355	3.1778e-14	4.00825e-13	-1.30824	1.45701e-10	1.40391e-09	-1.24702
ILMN_1789909	NM_015043.3	TBC1D9B	3.17984e-14	4.00825e-13	-1.61704	5.42627e-12	6.63522e-11	-1.54494
ILMN_1727315	NM_024820.2	DENND1A	3.18018e-14	4.00825e-13	1.65422	4.0206e-13	5.75995e-12	1.63018
ILMN_2375992	NM_003710.3	SPINT1	3.19166e-14	4.01997e-13	-1.19944	6.46605e-09	4.81095e-08	-1.14077
ILMN_1725471	NM_000167.3	GK	3.26095e-14	4.10444e-13	1.85618	1.47447e-12	1.95733e-11	1.78704
ILMN_1785660	NM_003139.2	SRPR	3.30087e-14	4.151e-13	1.52444	1.45192e-10	1.39973e-09	1.41452
ILMN_1707448	NM_016507.1	CRKRS	3.30245e-14	4.151e-13	1.40057	2.01136e-08	1.38277e-07	1.26386
ILMN_1659017	NM_138787.2	C11orf74	3.40517e-14	4.27721e-13	-1.37469	9.51146e-14	1.53683e-12	-1.37869
ILMN_1740010	NM_014982.2	PCNX	3.47963e-14	4.36776e-13	2.0194	8.72273e-11	8.73294e-10	1.80026
ILMN_1805192	NM_033397.2	ITPRIP	3.49285e-14	4.38138e-13	1.64764	6.34056e-16	1.46245e-14	1.76523
ILMN_1766200	NM_015916.3	CALHM2	3.60518e-14	4.51921e-13	-1.57745	7.29834e-13	1.01407e-11	-1.54809
ILMN_1800889	NM_014845.4	FIG4	3.67332e-14	4.60149e-13	-1.71662	4.529e-12	5.58244e-11	-1.6377
ILMN_1736002	NM_006837.2	COPS5	3.70111e-14	4.63316e-13	-1.3729	3.13206e-10	2.85962e-09	-1.29067
ILMN_1768197	NM_005156.4	ROD1	3.71696e-14	4.64985e-13	-1.44095	5.61788e-11	5.81386e-10	-1.36369
ILMN_2194627	NM_178439.3	GMCL1	3.82444e-14	4.78107e-13	-1.40671	4.13515e-10	3.70577e-09	-1.3133
ILMN_1680774	XM_001132373.1	LOC730994	3.85733e-14	4.81892e-13	-1.45474	4.43639e-14	7.60077e-13	-1.47212
ILMN_1784709	NM_005471.3	GNPDA1	3.89155e-14	4.85838e-13	-2.42014	4.45814e-14	7.63094e-13	-2.48909
ILMN_2176251	NM_052865.2	C20orf72	3.90929e-14	4.87722e-13	-1.55411	4.20591e-11	4.44997e-10	-1.45952
ILMN_1703558	NM_004468.3	FHL3	3.91326e-14	4.87888e-13	-1.94584	2.06783e-11	2.29576e-10	-1.7913
ILMN_1712754	NM_001001716.1	NFKBIB	3.93026e-14	4.89677e-13	1.38192	1.06429e-11	1.23823e-10	1.33478
ILMN_1780533	NM_005615.4	RNASE6	3.9443e-14	4.91094e-13	-3.99035	9.16596e-15	1.771e-13	-4.41218
ILMN_1708105	NM_152998.1	EZH2	3.95479e-14	4.92069e-13	1.83644	9.01909e-14	1.45983e-12	1.85237
ILMN_2116127	NM_006310.2	NPEPPS	4.01608e-14	4.99358e-13	-1.52127	4.19562e-12	5.20279e-11	-1.46911
ILMN_1724825	NM_001098620.1	PCBP2	4.03572e-14	5.01462e-13	-1.6308	6.03121e-14	1.01079e-12	-1.65085
ILMN_1693630	NM_004913.2	C16orf7	4.10619e-14	5.09875e-13	1.62193	7.71429e-13	1.06625e-11	1.5912
ILMN_2213297	NM_014039.2	C11orf54	4.1429e-14	5.14088e-13	-1.45481	3.92385e-08	2.57661e-07	-1.29096
ILMN_2080637	NM_014155.3	ZBTB44	4.15059e-14	5.14696e-13	-1.29026	3.2936e-10	2.9923e-09	-1.22806
ILMN_1763228	NM_005920.2	MEF2D	4.16006e-14	5.15523e-13	-2.15535	2.00642e-12	2.5908e-11	-2.05265
ILMN_1674698	NM_020745.2	AARS2	4.19089e-14	5.18996e-13	1.61558	1.68117e-14	3.07748e-13	1.66168
ILMN_1724194	NM_024663.3	NPEPL1	4.24194e-14	5.24965e-13	-1.59444	5.68475e-13	8.01818e-12	-1.57155
ILMN_2337336	NM_001042724.1	PVRL2	4.26289e-14	5.27204e-13	2.88687	3.70883e-13	5.34652e-12	2.82632
ILMN_2151739	NM_001752.2	CAT	4.27599e-14	5.28471e-13	-2.32889	1.69591e-12	2.22567e-11	-2.21623
ILMN_1778240	NM_018988.2	GFOD1	4.30758e-14	5.32018e-13	-1.45922	2.42982e-14	4.34869e-13	-1.48701
ILMN_1654612	NM_016089.2	ZNF589	4.3996e-14	5.43019e-13	-1.39041	3.60941e-13	5.21542e-12	-1.38194
ILMN_1731720	NM_030815.2	PDRG1	4.47958e-14	5.52522e-13	1.34442	2.58219e-11	2.821e-10	1.29481
ILMN_1731287	NM_014570.3	ARFGAP3	4.51474e-14	5.56486e-13	1.72089	8.11028e-12	9.60532e-11	1.63235
ILMN_1667577	NM_014793.3	LCMT2	4.67171e-14	5.7545e-13	1.33015	4.54685e-11	4.77782e-10	1.27784
ILMN_1725594	NM_024948.2	FAM188A	4.89164e-14	6.02139e-13	1.61202	2.26395e-13	3.37163e-12	1.60893
ILMN_3307700	NM_021928.2	SPCS3	4.89849e-14	6.02579e-13	1.58346	6.64879e-14	1.10426e-12	1.60353
ILMN_1670302	NM_002115.1	HK3	4.93178e-14	6.06271e-13	-1.88652	3.77468e-09	2.92895e-08	-1.60579
ILMN_1662973	NM_002231.3	CD82	4.99355e-14	6.13455e-13	1.97116	3.63516e-16	8.67736e-15	2.20122
ILMN_1775345	NM_080743.4	SFRS13B	5.04263e-14	6.19073e-13	1.3788	4.60541e-14	7.86843e-13	1.39554
ILMN_2404154	NM_001002235.1	SERPINA1	5.12424e-14	6.28673e-13	2.38975	3.80143e-16	9.05083e-15	2.75257
ILMN_1734229	NM_032802.3	SPPL2A	5.13615e-14	6.29716e-13	1.86489	1.30051e-13	2.03365e-12	1.87819
ILMN_1764769	NM_014622.4	VWA5A	5.15148e-14	6.31176e-13	-1.51744	6.6122e-13	9.25709e-12	-1.49845
ILMN_2152581	NM_007271.2	STK38	5.20818e-14	6.377e-13	-1.60863	1.40884e-11	1.61066e-10	-1.52794
ILMN_2377240	NM_001012398.1	AKTIP	5.21958e-14	6.38672e-13	-1.34888	9.51212e-12	1.1144e-10	-1.30983
ILMN_1691181	NM_030755.4	TMX1	5.27988e-14	6.45622e-13	1.54209	1.23743e-10	1.20491e-09	1.43648
ILMN_1693009	NM_006682.1	FGL2	5.31081e-14	6.48974e-13	-3.88821	1.66221e-11	1.8782e-10	-3.33934
ILMN_1781987	NM_004935.2	CDK5	5.31494e-14	6.49049e-13	-1.32371	7.40915e-11	7.53243e-10	-1.26903
ILMN_1697817	NM_015368.3	PANX1	5.3369e-14	6.513e-13	1.90462	5.00594e-11	5.23637e-10	1.74005
ILMN_1812091	NM_017565.2	FAM20A	5.4137e-14	6.60204e-13	2.13571	2.4147e-13	3.56733e-12	2.13059
ILMN_1670490	NM_001006625.1	PDPN	5.41725e-14	6.60204e-13	3.3665	2.41977e-16	5.91384e-15	4.16674
ILMN_2320906	NM_006054.2	RTN3	5.4206e-14	6.60204e-13	-1.63014	2.41268e-08	1.63371e-07	-1.40705
ILMN_1739751	XM_001132495.1	SLC26A11	5.50486e-14	6.70025e-13	-2.29458	9.40232e-13	1.28613e-11	-2.22399
ILMN_1724504	NM_032233.2	SETD3	5.51287e-14	6.70557e-13	-1.59027	1.75535e-11	1.97618e-10	-1.50931
ILMN_1677038	NM_024913.3	FLJ21986	5.59812e-14	6.80478e-13	-1.84209	2.06774e-13	3.09943e-12	-1.84395
ILMN_1691151	NM_212469.1	CHKA	5.67288e-14	6.89111e-13	-1.33808	3.62406e-14	6.30859e-13	-1.35644
ILMN_1770425	NM_006319.3	CDIPT	5.71835e-14	6.94178e-13	-1.43652	5.08195e-09	3.8384e-08	-1.30792
ILMN_2096372	NM_000689.3	ALDH1A1	5.73319e-14	6.95522e-13	-2.39901	1.66005e-11	1.87691e-10	-2.17821
ILMN_1682197	NM_152995.4	NFXL1	5.77893e-14	7.0061e-13	-3.50453	1.18707e-11	1.36899e-10	-3.08551
ILMN_1660232	NM_000319.3	PEX5	5.82064e-14	7.05203e-13	-1.51599	8.3168e-12	9.83728e-11	-1.45891
ILMN_3242586	NM_021205.4	RHOU	5.98202e-14	7.2428e-13	2.64471	1.0842e-13	1.72611e-12	2.69647
ILMN_1800626	NM_014454.1	SESN1	6.08021e-14	7.35686e-13	-1.26393	3.36687e-12	4.23198e-11	-1.24396
ILMN_1693220	NM_016248.2	AKAP11	6.45287e-14	7.79912e-13	-1.42662	3.09493e-11	3.33573e-10	-1.36524
ILMN_1664153	NM_022902.2	SLC30A5	6.45419e-14	7.79912e-13	1.3849	4.92102e-12	6.04948e-11	1.35088
ILMN_1729987	NM_198291.1	SRC	6.46229e-14	7.80381e-13	2.21992	2.93901e-13	4.28362e-12	2.21317
ILMN_1660544	NM_183376.1	ARRDC4	6.53664e-14	7.88843e-13	1.5791	2.95115e-10	2.70381e-09	1.45319
ILMN_1750181	NM_017899.2	TESC	6.65679e-14	8.02817e-13	-2.23915	4.03328e-13	5.77363e-12	-2.21895
ILMN_1802706	NM_174869.1	IDH3G	6.72964e-14	8.11074e-13	-1.4527	1.63935e-11	1.85579e-10	-1.39609
ILMN_1665483	NM_014878.4	KIAA0020	6.7805e-14	8.1667e-13	1.51836	1.04569e-10	1.03183e-09	1.42367
ILMN_1739274	NM_000925.1	PDHB	6.7852e-14	8.16703e-13	-1.71685	6.18938e-10	5.3871e-09	-1.54059
ILMN_1699676	NM_138288.3	C14orf147	6.97902e-14	8.39485e-13	-1.3544	7.75337e-10	6.6666e-09	-1.27245
ILMN_2395711	NM_199004.1	ARRB2	6.99101e-14	8.40379e-13	-1.6078	8.71629e-09	6.347e-08	-1.41466
ILMN_1731484	NM_001033568.1	RHOT1	7.01488e-14	8.42591e-13	-1.40538	3.61613e-10	3.26602e-09	-1.3193
ILMN_2058251	NM_003380.2	VIM	7.01855e-14	8.42591e-13	1.45447	8.44559e-13	1.1621e-11	1.43875
ILMN_2332964	NM_001008530.1	LGMN	7.07818e-14	8.49197e-13	-2.46934	2.48447e-12	3.17036e-11	-2.34611
ILMN_1743316	NM_144671.3	FAM109A	7.32293e-14	8.77991e-13	-1.21091	1.72208e-14	3.13563e-13	-1.2279
ILMN_1692511	NM_024056.2	TMEM106C	7.32868e-14	8.78109e-13	-1.34727	1.15918e-10	1.13531e-09	-1.28635
ILMN_1785252	NM_134426.2	SLC26A6	7.37232e-14	8.82765e-13	-1.76691	9.47441e-10	8.001e-09	-1.56791
ILMN_3239181	NM_033397.2	ITPRIP	7.47483e-14	8.94459e-13	1.63054	1.81529e-15	3.88581e-14	1.73934
ILMN_2168314	NM_015599.1	PGM3	7.6011e-14	9.08979e-13	1.71909	1.9592e-11	2.18568e-10	1.62109
ILMN_1748908	NM_007198.2	PROSC	7.69903e-14	9.20094e-13	-1.34745	1.31142e-10	1.26826e-09	-1.28567
ILMN_1652198	NM_001029835.1	CCM2	7.74671e-14	9.25192e-13	-1.3687	2.25795e-16	5.54776e-15	-1.45192
ILMN_1696187	NM_002863.3	PYGL	7.90022e-14	9.42916e-13	-2.15078	3.03252e-12	3.8326e-11	-2.05546
ILMN_1691339	NM_016511.2	CLEC1A	8.01347e-14	9.55814e-13	-1.29013	1.096e-14	2.08518e-13	-1.31905
ILMN_2056002	NR_003144.1	LOC723972	8.23551e-14	9.81664e-13	-1.51922	2.98315e-11	3.22845e-10	-1.4464
ILMN_2054392	NM_016059.3	PPIL1	8.2907e-14	9.87605e-13	1.4587	4.7447e-08	3.07406e-07	1.2966
ILMN_1714197	NM_018677.2	ACSS2	8.39479e-14	9.99359e-13	-1.64029	1.11545e-11	1.29285e-10	-1.56767
ILMN_1675501	NM_152699.3	SENP5	8.40845e-14	1.00034e-12	1.37821	3.49892e-08	2.30991e-07	1.25035
ILMN_1806486	XM_371655.3	LOC389137	8.41721e-14	1.00074e-12	-1.47479	2.67387e-10	2.4731e-09	-1.37833
ILMN_1742962	NM_001007033.1	CLEC6A	8.44187e-14	1.00302e-12	1.41807	4.52214e-12	5.58144e-11	1.38479
ILMN_1702247	NM_037370.1	CCNDBP1	8.51923e-14	1.01156e-12	-1.47164	4.58574e-08	2.9763e-07	-1.30521
ILMN_2376416	NM_183008.2	UBXN11	8.69288e-14	1.03152e-12	-1.80708	4.69625e-15	9.43956e-14	-1.93026
ILMN_2064694	NM_003156.2	STIM1	8.7432e-14	1.03682e-12	-1.41421	5.02492e-12	6.17309e-11	-1.38037
ILMN_3251207	NM_018279.3	TMEM19	8.84875e-14	1.04867e-12	-1.33568	5.45242e-09	4.10478e-08	-1.24149
ILMN_1711810	NM_015488.4	PNKD	8.89795e-14	1.05382e-12	-1.19209	1.49033e-10	1.43376e-09	-1.15952
ILMN_2197846	NM_000183.2	HADHB	8.977e-14	1.0625e-12	-1.45818	3.07577e-14	5.40516e-13	-1.49334
ILMN_1720850	NM_013450.2	BAZ2B	9.16913e-14	1.08454e-12	-1.49681	3.04211e-10	2.78299e-09	-1.3944
ILMN_3188984	NR_003606.1	C20orf199	9.18663e-14	1.08592e-12	-1.89561	8.0849e-12	9.58757e-11	-1.79982
ILMN_1768433	NM_022903.3	CCDC71	9.21394e-14	1.08845e-12	1.33668	1.14288e-11	1.32132e-10	1.30222
ILMN_1693014	NM_005194.2	CEBPB	9.28824e-14	1.09652e-12	1.50121	1.65572e-15	3.56077e-14	1.58955
ILMN_1790891	NM_006825.2	CKAP4	9.3122e-14	1.09865e-12	2.5542	5.66409e-13	7.99647e-12	2.52629
ILMN_1785635	NM_007371.2	BRD3	9.32212e-14	1.09912e-12	-1.55418	4.07161e-09	3.14086e-08	-1.39572
ILMN_2206554	NM_025181.2	SLC35F5	9.37929e-14	1.10515e-12	1.53857	1.67718e-11	1.89396e-10	1.47396
ILMN_2081398	NM_004798.2	KIF3B	9.40257e-14	1.10719e-12	1.488	6.34504e-12	7.65721e-11	1.44474
ILMN_1700610	NM_197948.2	CLEC7A	9.46597e-14	1.11394e-12	-1.62607	1.37051e-14	2.54413e-13	-1.69528
ILMN_2393296	NM_203391.1	GK	9.49779e-14	1.11697e-12	1.80922	1.34079e-12	1.79358e-11	1.77352
ILMN_1804339	NM_020439.2	CAMK1G	9.52401e-14	1.11934e-12	1.60621	4.21949e-08	2.75701e-07	1.38912
ILMN_1736234	NM_015607.2	C1orf77	9.83333e-14	1.15496e-12	1.41133	2.9784e-10	2.72741e-09	1.32935
ILMN_3287244	XM_001716499.1	LOC728138	9.98162e-14	1.17163e-12	-1.53743	1.76849e-10	1.68207e-09	-1.43537
ILMN_1780382	XM_934796.2	LOC653566	1.00359e-13	1.17725e-12	1.70377	4.35875e-12	5.38463e-11	1.64757
ILMN_1673215	NM_006196.2	PCBP1	1.02984e-13	1.20728e-12	-1.38371	1.50044e-12	1.9861e-11	-1.36826
ILMN_1677402	XM_941665.2	LOC387763	1.03075e-13	1.20759e-12	1.51265	6.4372e-13	9.02578e-12	1.50484
ILMN_2174612	NM_004779.4	CNOT8	1.07553e-13	1.25924e-12	-1.5117	6.15963e-10	5.36374e-09	-1.39697
ILMN_1751195	XM_929895.1	LOC653438	1.07834e-13	1.26173e-12	-1.50707	1.89624e-10	1.79249e-09	-1.4114
ILMN_1749078	NM_003255.4	TIMP2	1.07925e-13	1.26199e-12	-1.91497	9.33681e-12	1.09525e-10	-1.81669
ILMN_1731137	NM_005783.3	TXNDC9	1.08977e-13	1.27349e-12	1.6517	1.21511e-12	1.6354e-11	1.6289
ILMN_2225735	NM_016302.2	CRBN	1.098e-13	1.2823e-12	-1.6571	5.81263e-10	5.08316e-09	-1.50621
ILMN_1788384	NM_032012.3	C9orf5	1.10934e-13	1.29472e-12	-1.54611	8.57261e-11	8.60151e-10	-1.45559
ILMN_1757237	NM_003887.1	DDEF2	1.11583e-13	1.30147e-12	1.41844	3.9296e-17	1.07421e-15	1.54579
ILMN_2335813	NM_001024070.1	GCH1	1.12928e-13	1.31632e-12	2.57022	9.34819e-11	9.30884e-10	2.25131
ILMN_2317730	NM_133171.2	ELMO2	1.13468e-13	1.32178e-12	2.53814	1.2805e-09	1.05717e-08	2.0886
ILMN_2226304	NM_020337.1	ANKRD50	1.13801e-13	1.32483e-12	-1.36319	1.49988e-11	1.70627e-10	-1.32478
ILMN_1690487	NM_006197.3	PCM1	1.1575e-13	1.34667e-12	-1.49303	2.98645e-14	5.26323e-13	-1.536
ILMN_2315694	NM_001003786.1	STRADA	1.16025e-13	1.34902e-12	-1.39088	4.87241e-09	3.69071e-08	-1.28308
ILMN_1652128	NM_018368.2	LMBRD1	1.16374e-13	1.35222e-12	-1.83184	8.17299e-08	5.11734e-07	-1.50828
ILMN_2235354	NM_138499.2	PWWP2	1.16725e-13	1.35546e-12	-1.20552	3.61059e-11	3.85325e-10	-1.17996
ILMN_3245314	XM_001716785.1	LOC100133999	1.17414e-13	1.3626e-12	-1.48887	7.93164e-11	7.99744e-10	-1.41089
ILMN_2141790	NM_006389.2	HYOU1	1.18231e-13	1.37121e-12	1.71745	1.71031e-09	1.39393e-08	1.52795
ILMN_2310909	NM_174955.1	ATP2A3	1.18764e-13	1.37653e-12	-1.26628	1.56372e-07	9.28671e-07	-1.16897
ILMN_1876266	NM_021954.3	GJA3	1.21766e-13	1.41044e-12	2.9185	1.65369e-14	3.03318e-13	3.20597
ILMN_1805377	NM_007155.4	ZP3	1.2268e-13	1.42014e-12	2.89638	1.46845e-15	3.20016e-14	3.40439
ILMN_1759350	NM_004269.2	MED27	1.2312e-13	1.42376e-12	1.37952	2.94467e-10	2.6992e-09	1.30664
ILMN_1718424	NM_014018.2	MRPS28	1.23148e-13	1.42376e-12	1.44435	9.40275e-13	1.28613e-11	1.43484
ILMN_1669122	XM_376463.3	MGC39372	1.23661e-13	1.4288e-12	2.12397	9.801e-13	1.33664e-11	2.09385
ILMN_1726547	NM_005923.3	MAP3K5	1.25712e-13	1.45158e-12	1.57027	1.22017e-14	2.3021e-13	1.64024
ILMN_1681239	NM_012335.2	MYO1F	1.26055e-13	1.45463e-12	-1.68668	1.02778e-09	8.63595e-09	-1.51818
ILMN_1749410	NM_003628.3	PKP4	1.27039e-13	1.46508e-12	-1.28757	8.59228e-13	1.18141e-11	-1.28275
ILMN_1743538	NM_004641.2	MLLT10	1.27351e-13	1.46711e-12	-1.44995	3.13782e-11	3.378e-10	-1.39239
ILMN_2400326	NM_003582.2	DYRK3	1.27374e-13	1.46711e-12	1.38131	7.22969e-08	4.56076e-07	1.24722
ILMN_2370872	NM_001009184.1	GRINA	1.29969e-13	1.49606e-12	1.83052	4.26714e-13	6.0754e-12	1.83502
ILMN_1661500	NM_003778.3	B4GALT4	1.30473e-13	1.50093e-12	1.29774	2.36529e-07	1.36859e-06	1.185
ILMN_1656415	NM_078626.2	CDKN2C	1.31894e-13	1.51633e-12	-1.66705	4.03794e-12	5.014e-11	-1.6213
ILMN_2052863	NR_003129.1	RNF5P1	1.3218e-13	1.51867e-12	-1.45747	1.23957e-08	8.82768e-08	-1.31789
ILMN_1809566	NM_025231.1	ZSCAN16	1.34648e-13	1.54607e-12	-1.38917	1.71628e-10	1.63495e-09	-1.32123
ILMN_1745329	NM_024031.2	PRR14	1.36223e-13	1.56318e-12	-1.545	3.31823e-10	3.01171e-09	-1.43503
ILMN_2405602	NM_080597.2	OSBPL1A	1.36943e-13	1.57047e-12	-2.44525	8.63834e-12	1.0172e-10	-2.28971
ILMN_1797236	NM_198951.1	TGM2	1.39492e-13	1.59794e-12	1.25588	2.07196e-08	1.4202e-07	1.17821
ILMN_2385178	NM_080875.1	MIB2	1.39512e-13	1.59794e-12	-1.4739	1.13961e-11	1.31838e-10	-1.42867
ILMN_1738642	NM_016308.1	CMPK1	1.41685e-13	1.62182e-12	-1.45461	2.25097e-11	2.48563e-10	-1.40223
ILMN_1761069	NM_003369.3	UVRAG	1.41921e-13	1.62306e-12	-2.2248	5.06876e-11	5.29309e-10	-2.02253
ILMN_1692754	NM_030938.2	TMEM49	1.41969e-13	1.62306e-12	-1.56866	9.76173e-11	9.67885e-10	-1.47518
ILMN_1701855	NM_002710.1	PPP1CC	1.4408e-13	1.64617e-12	-1.63102	3.42749e-11	3.67058e-10	-1.54666
ILMN_1692267	NM_003779.2	B4GALT3	1.45193e-13	1.65786e-12	-1.41069	1.09207e-12	1.47841e-11	-1.40208
ILMN_1783709	NM_006570.4	RRAGA	1.45297e-13	1.65803e-12	1.34488	1.46635e-06	7.4599e-06	1.19491
ILMN_1785356	NM_015213.2	DENND5A	1.46764e-13	1.67372e-12	1.73586	8.80055e-14	1.42821e-12	1.78314
ILMN_2045911	NM_015176.1	FBXO28	1.47604e-13	1.68227e-12	1.42909	1.09757e-11	1.27453e-10	1.38983
ILMN_2364384	NM_138712.3	PPARG	1.51676e-13	1.72761e-12	-1.41249	9.28236e-12	1.08956e-10	-1.37734
ILMN_1674394	NM_020531.2	C20orf3	1.52587e-13	1.73691e-12	-1.90821	3.52308e-13	5.09866e-12	-1.92458
ILMN_1677404	NM_021033.5	RAP2A	1.54258e-13	1.75485e-12	-1.56084	7.01119e-15	1.37628e-13	-1.64432
ILMN_1751561	NM_153498.2	CAMK1D	1.54515e-13	1.75669e-12	-1.40112	5.65213e-10	4.95112e-09	-1.31804
ILMN_2098743	NM_018473.2	THEM2	1.60518e-13	1.82381e-12	-1.719	2.26322e-10	2.11985e-09	-1.57963
ILMN_2412564	NM_007362.3	NCBP2	1.61848e-13	1.83779e-12	1.33803	9.31541e-11	9.28622e-10	1.28745
ILMN_1752510	NM_001015045.1	FAM13A	1.62479e-13	1.84383e-12	-1.38136	2.99897e-11	3.23797e-10	-1.33646
ILMN_2122952	NM_018464.2	CISD1	1.69951e-13	1.92744e-12	-1.59807	3.20059e-11	3.44357e-10	-1.52275
ILMN_2345353	NM_205840.1	LST1	1.72396e-13	1.95396e-12	-1.71135	1.09175e-08	7.85376e-08	-1.48919
ILMN_2202481	NM_145049.1	UBLCP1	1.73764e-13	1.96826e-12	1.53297	6.69597e-12	8.04912e-11	1.49344
ILMN_1757361	NM_013416.2	NCF4	1.77799e-13	2.01273e-12	-1.35697	7.01818e-11	7.16258e-10	-1.30707
ILMN_1787410	NM_181466.1	EIF6	1.79458e-13	2.03027e-12	1.46001	3.58934e-11	3.83279e-10	1.40325
ILMN_1801302	NM_001037.3	SCN1B	1.83724e-13	2.07725e-12	1.46546	2.71535e-14	4.8316e-13	1.5144
ILMN_1743100	NM_148901.1	TNFRSF18	1.83994e-13	2.07903e-12	1.60994	2.28263e-16	5.60095e-15	1.78271
ILMN_1681674	XM_928876.2	LOC645904	1.86062e-13	2.10111e-12	-1.35523	2.6688e-12	3.39385e-11	-1.34082
ILMN_1789405	NM_152906.3	C22orf25	1.90426e-13	2.14908e-12	-1.34149	1.10986e-09	9.2582e-09	-1.26682
ILMN_1667460	NM_018837.2	SULF2	1.90927e-13	2.15342e-12	-2.97145	3.13284e-13	4.55533e-12	-3.04396
ILMN_1671843	NM_001032290.1	PSRC1	1.92185e-13	2.16628e-12	-1.30126	6.65276e-12	8.00239e-11	-1.28135
ILMN_1795304	NM_022148.2	CRLF2	1.93127e-13	2.17557e-12	2.27074	6.19791e-12	7.49435e-11	2.16783
ILMN_3253456	NM_022763.3	FNDC3B	1.95173e-13	2.19727e-12	2.30141	1.36206e-13	2.1227e-12	2.38896
ILMN_1745772	NM_006828.2	ASCC3	1.96945e-13	2.21587e-12	1.61139	5.25242e-11	5.47557e-10	1.52699
ILMN_1702683	NM_004733.2	SLC33A1	1.97364e-13	2.21924e-12	1.45237	6.97702e-13	9.73828e-12	1.45334
ILMN_2222880	NM_178526.1	SLC25A42	1.97762e-13	2.22235e-12	-1.23736	2.33147e-11	2.56685e-10	-1.21359
ILMN_1742147	NM_014235.3	UBL4A	2.00694e-13	2.25281e-12	-1.44839	4.54004e-13	6.43912e-12	-1.45571
ILMN_1813240	NM_001412.3	EIF1AX	2.00717e-13	2.25281e-12	1.72027	4.00722e-12	4.98256e-11	1.67963
ILMN_1729533	NM_144772.1	APOA1BP	2.03051e-13	2.27763e-12	-1.53134	7.43259e-11	7.5521e-10	-1.45419
ILMN_1669772	NM_002332.2	LRP1	2.05836e-13	2.30747e-12	-1.58704	5.72123e-10	5.00798e-09	-1.46345
ILMN_2274180	NM_170784.1	MKKS	2.0712e-13	2.32045e-12	1.32615	3.26113e-10	2.96624e-09	1.26746
ILMN_1675406	NM_032483.2	PPAPDC1B	2.11126e-13	2.36389e-12	1.35984	1.78593e-12	2.3355e-11	1.35092
ILMN_1732575	NM_003003.1	SEC14L1	2.12826e-13	2.38148e-12	-1.2835	6.47224e-13	9.06801e-12	-1.28534
ILMN_1773716	NM_031420.2	MRPL9	2.13499e-13	2.38756e-12	1.40428	2.03851e-12	2.63039e-11	1.39258
ILMN_1738816	NM_002015.3	FOXO1	2.1389e-13	2.39049e-12	-1.4329	4.39322e-14	7.54784e-13	-1.47333
ILMN_2120273	NM_003916.3	AP1S2	2.19051e-13	2.44669e-12	-1.74588	1.29861e-11	1.49017e-10	-1.67615
ILMN_1772692	NM_030621.2	DICER1	2.20092e-13	2.45683e-12	1.76832	2.57575e-11	2.81563e-10	1.6787
ILMN_1757537	NM_001024455.2	RGAG4	2.2196e-13	2.47618e-12	-1.38063	5.93526e-12	7.1909e-11	-1.35765
ILMN_1737163	NM_031286.3	SH3BGRL3	2.26581e-13	2.52621e-12	-2.06832	1.9064e-12	2.47202e-11	-2.03647
ILMN_1697166	NM_016520.2	C9orf78	2.30482e-13	2.56815e-12	-1.40445	1.27392e-10	1.23783e-09	-1.3425
ILMN_1800942	NM_153331.2	KCTD6	2.30961e-13	2.57193e-12	-1.31713	9.3242e-11	9.28997e-10	-1.27274
ILMN_1663132	NM_052853.3	ADCK2	2.3111e-13	2.57204e-12	-1.72889	5.80051e-11	5.99277e-10	-1.62629
ILMN_1719303	NM_000918.3	P4HB	2.32134e-13	2.58188e-12	1.60593	1.59203e-10	1.52445e-09	1.50385
ILMN_3178529	XM_001724669.1	FAM108A2	2.33468e-13	2.59515e-12	-1.45432	6.33621e-12	7.65155e-11	-1.42598
ILMN_1770035	NM_020967.2	NCOA5	2.34657e-13	2.6068e-12	1.45274	5.43603e-11	5.64784e-10	1.39445
ILMN_1771921	NM_172002.3	HSCB	2.35398e-13	2.61346e-12	1.91018	1.53537e-11	1.74128e-10	1.81863
ILMN_1752579	NM_005177.3	ATP6V0A1	2.40737e-13	2.67113e-12	-2.20925	1.06096e-11	1.23513e-10	-2.09745
ILMN_1769319	NM_003418.1	CNBP	2.43655e-13	2.70188e-12	-2.1344	2.53323e-11	2.77572e-10	-1.996
ILMN_1795561	NM_153498.2	CAMK1D	2.47839e-13	2.74663e-12	-1.31058	5.60168e-11	5.8036e-10	-1.27243
ILMN_1792910	NM_020310.2	MNT	2.49606e-13	2.76454e-12	-1.69527	1.04998e-07	6.41959e-07	-1.43576
ILMN_3238845	NM_058182.4	FAM165B	2.55504e-13	2.82817e-12	-1.28025	2.2263e-12	2.85276e-11	-1.27316
ILMN_1704477	NM_004255.2	COX5A	2.66013e-13	2.94273e-12	-1.64638	1.10629e-10	1.08697e-09	-1.54626
ILMN_2349006	NM_012475.4	USP21	2.66937e-13	2.94987e-12	-1.27147	6.82229e-11	6.96651e-10	-1.23749
ILMN_1666384	XM_045290.6	LOC151579	2.66978e-13	2.94987e-12	1.56501	5.3123e-11	5.53175e-10	1.49239
ILMN_1784661	NM_013390.1	TMEM2	2.70607e-13	2.98818e-12	1.95172	7.57567e-07	4.03657e-06	1.52391
ILMN_1803483	NM_138346.1	KIAA2013	2.72238e-13	3.00439e-12	-1.53092	3.27611e-09	2.57128e-08	-1.39578
ILMN_1746206	NM_014984.2	AZI1	2.77201e-13	3.05733e-12	-1.32412	1.14946e-13	1.82058e-12	-1.34616
ILMN_1778161	NM_001015882.2	DNAJC25	2.78082e-13	3.06521e-12	1.36608	1.7477e-07	1.0313e-06	1.23348
ILMN_1793474	NM_198336.1	INSIG1	2.84645e-13	3.13568e-12	1.95016	2.29396e-05	9.36185e-05	1.42254
ILMN_1672174	NM_001397.1	ECE1	2.86105e-13	3.14988e-12	1.23305	5.3563e-12	6.5649e-11	1.22197
ILMN_2197030	NM_024071.2	ZFYVE21	2.89454e-13	3.18486e-12	-1.37205	3.37201e-11	3.61536e-10	-1.33269
ILMN_2261973	NM_001047434.1	DPH3	2.9143e-13	3.20468e-12	1.60105	1.79818e-11	2.01702e-10	1.5455
ILMN_1789361	NM_016112.2	PKD2L1	2.9947e-13	3.29114e-12	-1.50898	1.69733e-13	2.5835e-12	-1.54064
ILMN_1695797	NM_014071.2	NCOA6	3.01727e-13	3.31397e-12	-1.52239	1.9302e-13	2.89797e-12	-1.55291
ILMN_1703305	NM_007284.3	TWF2	3.04381e-13	3.34113e-12	-1.55593	1.4828e-08	1.04271e-07	-1.38922
ILMN_1769783	NM_016353.3	ZDHHC2	3.04759e-13	3.34329e-12	-1.32465	1.07135e-08	7.71907e-08	-1.23567
ILMN_2187718	NM_005694.1	COX17	3.07017e-13	3.36606e-12	1.46768	1.90245e-13	2.86329e-12	1.49501
ILMN_1727205	NM_018125.3	ARHGEF10L	3.17591e-13	3.47992e-12	1.39003	5.69746e-11	5.89291e-10	1.34325
ILMN_2230035	NM_031885.2	BBS2	3.19498e-13	3.49874e-12	-1.3538	3.23026e-11	3.47347e-10	-1.31797
ILMN_1802888	NM_007150.2	ZNF185	3.26405e-13	3.57225e-12	-1.50642	1.13329e-09	9.4323e-09	-1.39686
ILMN_1742798	NM_004593.1	SFRS10	3.36228e-13	3.67758e-12	1.64034	5.30361e-10	4.66011e-09	1.51324
ILMN_1718129	NM_002757.2	MAP2K5	3.36765e-13	3.68127e-12	-1.28073	1.56897e-13	2.41255e-12	-1.29853
ILMN_1696375	NM_022492.3	TTC31	3.37099e-13	3.68274e-12	-1.40726	2.85112e-11	3.09592e-10	-1.36748
ILMN_1805992	NM_018330.4	KIAA1598	3.37645e-13	3.68653e-12	-1.70521	1.2083e-08	8.61495e-08	-1.49328
ILMN_1739586	NM_005102.2	FEZ2	3.38358e-13	3.69213e-12	-1.34515	1.03003e-11	1.2014e-10	-1.32282
ILMN_1742379	NM_052989.1	IFT122	3.39894e-13	3.70669e-12	-1.43096	5.40417e-09	4.07011e-08	-1.31951
ILMN_1724474	NM_052889.2	CARD16	3.41864e-13	3.725e-12	1.76232	4.2642e-12	5.28074e-11	1.73014
ILMN_1722634	NM_006184.3	NUCB1	3.42019e-13	3.725e-12	-1.43363	1.5547e-12	2.05203e-11	-1.43083
ILMN_3254984	XM_001725425.1	LOC100129759	3.42179e-13	3.725e-12	1.56231	1.1326e-11	1.31109e-10	1.5219
ILMN_1695414	NM_018154.2	ASF1B	3.46108e-13	3.76556e-12	-1.42941	2.50951e-12	3.2001e-11	-1.42026
ILMN_1745034	NM_000617.1	SLC11A2	3.5077e-13	3.81403e-12	1.70868	1.60488e-12	2.11373e-11	1.70355
ILMN_2098446	NM_021127.1	PMAIP1	3.54512e-13	3.85245e-12	2.20642	5.03982e-11	5.26584e-10	2.04164
ILMN_1756928	NM_021136.2	RTN1	3.57195e-13	3.87932e-12	-1.95666	1.82356e-10	1.73177e-09	-1.78995
ILMN_1669831	NM_052831.2	C6orf192	3.58213e-13	3.88809e-12	-2.11373	2.14943e-12	2.76578e-11	-2.09338
ILMN_1683059	NM_012241.2	SIRT5	3.63992e-13	3.94849e-12	-1.35608	5.80327e-13	8.17419e-12	-1.36549
ILMN_1882112			3.65229e-13	3.95958e-12	1.27982	7.53708e-10	6.49272e-09	1.22703
ILMN_1670079	NM_145243.3	OMA1	3.66508e-13	3.97111e-12	-1.41977	5.94891e-09	4.45492e-08	-1.311
ILMN_1728073	NM_020946.1	DENND1A	3.67544e-13	3.98e-12	1.39169	1.47935e-11	1.685e-10	1.36248
ILMN_1709611	NM_148976.1	PSMA1	3.6864e-13	3.98953e-12	1.26584	1.88087e-11	2.10084e-10	1.24496
ILMN_1657836	NM_022835.1	PLEKHG2	3.69832e-13	4.00008e-12	1.43357	4.68707e-09	3.57232e-08	1.32406
ILMN_1767848	NM_018257.1	PCMTD2	3.70087e-13	4.00049e-12	-1.34069	4.37492e-10	3.90169e-09	-1.28089
ILMN_1769503	NM_147128.3	ZNRF2	3.74834e-13	4.04943e-12	2.08673	4.9472e-11	5.18964e-10	1.94406
ILMN_1773849	XM_001130742.1	ATP6V0C	3.81306e-13	4.11695e-12	-2.01001	9.03535e-12	1.06191e-10	-1.94106
ILMN_1676523	NM_018318.3	CCDC91	3.8951e-13	4.20307e-12	-1.4608	3.04915e-09	2.4044e-08	-1.35021
ILMN_1758529	NM_002558.2	P2RX1	3.89854e-13	4.20431e-12	-1.23733	2.06101e-12	2.65757e-11	-1.2348
ILMN_1792305	NM_014345.1	ZNF318	3.9299e-13	4.23566e-12	-1.73499	2.65108e-11	2.89283e-10	-1.66173
ILMN_1793616	NM_022781.4	RNF38	3.99612e-13	4.30452e-12	-1.60799	4.53651e-10	4.03605e-09	-1.4939
ILMN_2233783	NM_001775.2	CD38	4.01521e-13	4.32255e-12	5.46627	1.81008e-12	2.3604e-11	5.41675
ILMN_1687315	NM_002957.3	RXRA	4.04701e-13	4.35425e-12	-2.21831	8.87505e-10	7.53971e-09	-1.93268
ILMN_1784292	NM_020319.1	ANKMY2	4.16465e-13	4.47821e-12	-1.301	2.9193e-10	2.67861e-09	-1.25328
ILMN_1730622	NM_016337.2	EVL	4.20562e-13	4.51963e-12	-2.71927	5.0254e-14	8.52285e-13	-2.98364
ILMN_1777066	NM_021824.2	NIF3L1	4.24193e-13	4.556e-12	-1.45997	1.0807e-08	7.78344e-08	-1.33267
ILMN_2382354	NM_001077203.1	SENP7	4.2608e-13	4.57361e-12	-1.3275	3.06989e-09	2.41869e-08	-1.25223
ILMN_1729816	NM_005662.4	VDAC3	4.32392e-13	4.63612e-12	-1.47537	6.45692e-12	7.78205e-11	-1.45384
ILMN_1677239	NM_022757.3	CCDC14	4.32406e-13	4.63612e-12	-1.40968	8.31079e-12	9.83648e-11	-1.38825
ILMN_1799082	NM_015042.1	ZNF609	4.35548e-13	4.66709e-12	-1.25509	1.71373e-09	1.3961e-08	-1.2022
ILMN_1760792	NM_018846.2	KLHL7	4.38413e-13	4.69507e-12	-1.3044	9.77173e-11	9.68356e-10	-1.26647
ILMN_1797074	NM_006331.5	EMG1	4.42624e-13	4.73741e-12	1.46514	8.09955e-11	8.15791e-10	1.40715
ILMN_2146418	NM_016441.1	CRIM1	4.53159e-13	4.84735e-12	1.32275	2.8826e-13	4.20472e-12	1.34044
ILMN_1715672	NM_002149.2	HPCAL1	4.5688e-13	4.88433e-12	-1.17846	2.69607e-11	2.94018e-10	-1.16402
ILMN_2363668	NM_001039673.1	YIF1B	4.57686e-13	4.89012e-12	-1.81981	3.20466e-09	2.51735e-08	-1.60889
ILMN_1671191	NM_003365.2	UQCRC1	4.60615e-13	4.91856e-12	-1.5953	8.34544e-11	8.37813e-10	-1.51852
ILMN_1671482	NM_138801.1	GALM	4.61163e-13	4.91921e-12	-1.83257	7.007e-13	9.76535e-12	-1.85932
ILMN_1684887	NM_022136.3	SAMSN1	4.61209e-13	4.91921e-12	2.41512	1.25784e-12	1.68552e-11	2.43243
ILMN_1687410	NM_022776.3	OSBPL11	4.65691e-13	4.96414e-12	-1.70543	5.64882e-10	4.95112e-09	-1.56785
ILMN_1752953	NM_001040668.1	BCL2L12	4.72501e-13	5.03383e-12	-1.29858	3.95535e-09	3.05629e-08	-1.22896
ILMN_1684385	NM_004766.1	COPB2	4.78493e-13	5.09472e-12	1.46407	2.15824e-08	1.47169e-07	1.32687
ILMN_2124064	NM_002908.2	REL	4.86702e-13	5.17914e-12	1.57899	1.17412e-08	8.39072e-08	1.41461
ILMN_1711766	NM_006930.2	SKP1A	5.03976e-13	5.35987e-12	1.29555	1.2238e-12	1.64468e-11	1.29931
ILMN_2311761	NM_001002924.1	AP3S1	5.04599e-13	5.3634e-12	-1.48123	2.27784e-09	1.82662e-08	-1.3724
ILMN_1740772	NM_133172.2	APBB3	5.07328e-13	5.3893e-12	-2.17002	1.79423e-11	2.01381e-10	-2.06903
ILMN_1801313	NM_005067.5	SIAH2	5.10403e-13	5.41885e-12	2.137	2.30653e-13	3.43227e-12	2.23124
ILMN_2095820	NM_006649.2	UTP14A	5.27671e-13	5.59879e-12	1.34776	2.79292e-09	2.21656e-08	1.27006
ILMN_1766000	NM_001010853.1	PM20D2	5.27959e-13	5.59879e-12	1.40101	1.10555e-12	1.49412e-11	1.4082
ILMN_1734205	NM_170712.1	RASSF1	5.2943e-13	5.61117e-12	-1.5779	8.65005e-11	8.66978e-10	-1.50527
ILMN_1653711	NM_001466.2	FZD2	5.30345e-13	5.61764e-12	-2.38465	1.25439e-12	1.68212e-11	-2.40937
ILMN_1767324	NM_004095.3	EIF4EBP1	5.32625e-13	5.63855e-12	-1.19783	2.18681e-11	2.42203e-10	-1.18371
ILMN_1736180	NM_005479.2	FRAT1	5.3758e-13	5.68775e-12	-1.1805	3.87874e-08	2.54881e-07	-1.12831
ILMN_1653646	NM_032907.3	UBL7	5.44162e-13	5.75408e-12	-1.19844	2.3201e-09	1.8589e-08	-1.15726
ILMN_2146761	NM_001444.1	FABP5	5.50723e-13	5.82012e-12	-3.52437	1.72313e-14	3.13563e-13	-4.15018
ILMN_1747451	NM_018390.2	PLCXD1	5.52296e-13	5.83341e-12	-2.12443	1.11629e-11	1.29302e-10	-2.05129
ILMN_3236765	NM_001114403.1	UPLP	5.59026e-13	5.90111e-12	-1.65272	3.57102e-10	3.22844e-09	-1.53977
ILMN_1772958	NM_032514.2	MAP1LC3A	5.61533e-13	5.92419e-12	1.51612	8.50542e-17	2.20734e-15	1.70155
ILMN_1755234	NM_017857.2	SSH3	5.68799e-13	5.99742e-12	-1.39071	4.22573e-13	6.02109e-12	-1.41073
ILMN_2077550	NM_013277.2	RACGAP1	5.69846e-13	6.00502e-12	-1.50555	2.88656e-12	3.65314e-11	-1.50008
ILMN_2213199	NM_001040157.1	KIAA1712	5.713e-13	6.01692e-12	-1.35539	7.11517e-11	7.25755e-10	-1.31632
ILMN_3237165	NR_024409.1	LOC100128164	5.77546e-13	6.07607e-12	1.27306	4.27546e-12	5.29113e-11	1.26716
ILMN_2389506	NM_181755.1	HSD11B1	5.77576e-13	6.07607e-12	2.46853	1.69097e-08	1.17698e-07	1.97376
ILMN_1747241	NM_017969.1	IWS1	5.88662e-13	6.18917e-12	1.45855	1.18875e-10	1.16303e-09	1.39948
ILMN_2337955	NM_019103.2	ZMAT5	5.94465e-13	6.24662e-12	-1.30427	8.24167e-10	7.04378e-09	-1.24914
ILMN_1805903	NM_003974.2	DOK2	6.0258e-13	6.32829e-12	-1.26527	2.9574e-13	4.30702e-12	-1.28165
ILMN_1705953	NM_152271.3	LONRF1	6.0789e-13	6.38042e-12	1.54424	1.28806e-12	1.72476e-11	1.55419
ILMN_1785177	NM_032364.5	DNAJC14	6.10765e-13	6.40695e-12	1.31588	3.78272e-11	4.02298e-10	1.28825
ILMN_2385097	NM_022477.2	NDRG3	6.18679e-13	6.48629e-12	-1.28007	3.02395e-11	3.26304e-10	-1.25786
ILMN_1737862	NM_002796.2	PSMB4	6.24728e-13	6.54598e-12	1.49723	4.46574e-16	1.05239e-14	1.64586
ILMN_2364376	NM_004517.2	ILK	6.32877e-13	6.62761e-12	-1.37113	1.7199e-09	1.39989e-08	-1.29474
ILMN_1658624	NM_025241.1	UBXN6	6.33361e-13	6.62891e-12	-1.42885	1.21234e-11	1.39639e-10	-1.40593
ILMN_2189859	NM_152681.1	FLJ38482	6.38575e-13	6.67621e-12	-1.36892	5.44831e-11	5.65424e-10	-1.33236
ILMN_3198367	XR_017680.1	LOC646347	6.38603e-13	6.67621e-12	1.99506	2.34189e-10	2.18798e-09	1.82845
ILMN_1696065	NM_016547.1	SDF4	6.4064e-13	6.69371e-12	1.5376	1.76781e-11	1.989e-10	1.50143
ILMN_1783806	NM_032122.3	DTNBP1	6.46749e-13	6.75371e-12	-1.85744	3.87889e-11	4.12052e-10	-1.7714
ILMN_1801767	NM_138340.3	ABHD3	6.58059e-13	6.86793e-12	-1.72825	6.03751e-09	4.51944e-08	-1.53571
ILMN_1713013	NM_001031696.1	PLD3	6.78392e-13	7.07614e-12	-1.24133	9.05568e-10	7.67197e-09	-1.19854
ILMN_1718734	NM_005937.3	MLLT6	6.84656e-13	7.13744e-12	1.6677	1.33769e-10	1.29163e-09	1.5771
ILMN_2167617	NM_005594.2	NACA	6.98001e-13	7.27246e-12	-1.40628	1.4629e-10	1.40884e-09	-1.35395
ILMN_1769634	NM_144998.2	STRA13	7.04262e-13	7.33355e-12	-1.52645	4.39929e-09	3.37108e-08	-1.39933
ILMN_3249645	NM_006948.4	HSPA13	7.06587e-13	7.3536e-12	1.36568	1.31677e-11	1.50819e-10	1.34674
ILMN_1659727	XM_001129302.1	CDAN1	7.10948e-13	7.39482e-12	-1.28906	4.10942e-06	1.92748e-05	-1.16301
ILMN_1781457	NM_152902.3	TIPRL	7.14733e-13	7.43e-12	1.55937	1.81192e-11	2.0312e-10	1.5229
ILMN_2331231	NM_032945.2	TNFRSF6B	7.24784e-13	7.53024e-12	1.91964	1.22211e-09	1.01304e-08	1.71914
ILMN_3229189	NM_033111.3	N4BP2L2	7.34579e-13	7.62772e-12	1.21854	8.95596e-11	8.93756e-10	1.19552
ILMN_1723004	NM_001782.1	CD72	7.42033e-13	7.70078e-12	-2.25554	1.88773e-12	2.44953e-11	-2.27334
ILMN_1668910	NM_014430.2	CIDEB	7.42634e-13	7.70269e-12	-1.42825	7.4957e-11	7.60366e-10	-1.3825
ILMN_1690690	NM_007190.2	SEC23IP	7.51204e-13	7.7872e-12	1.37372	2.18879e-08	1.49031e-07	1.26903
ILMN_1656372	NM_014303.2	PES1	7.53266e-13	7.80419e-12	1.34205	2.89602e-07	1.64829e-06	1.2199
ILMN_1670572	NM_194294.2	IDO2	7.66964e-13	7.94165e-12	2.69888	1.10789e-13	1.75928e-12	2.94643
ILMN_1847402			7.73544e-13	8.00529e-12	1.31203	1.18054e-13	1.86342e-12	1.34336
ILMN_1681601	NM_033050.3	SUCNR1	7.87068e-13	8.14068e-12	1.77978	2.0955e-08	1.43527e-07	1.54314
ILMN_1723212	NM_003017.3	SFRS3	8.00927e-13	8.27938e-12	1.52845	4.35872e-10	3.88913e-09	1.44139
ILMN_1665094	NM_178324.1	SPTLC1	8.16542e-13	8.43608e-12	1.29595	3.35345e-12	4.21799e-11	1.29476
ILMN_3270972	NM_003887.2	ASAP2	8.32917e-13	8.60044e-12	1.25853	1.04822e-17	3.11965e-16	1.36407
ILMN_1675117	NM_016245.3	HSD17B11	8.35992e-13	8.62737e-12	-1.95644	3.10622e-08	2.07216e-07	-1.64588
ILMN_1803423	NM_004840.2	ARHGEF6	8.47868e-13	8.74503e-12	-1.85517	1.01385e-09	8.52666e-09	-1.68003
ILMN_2152828	NM_024704.3	KIF16B	8.60671e-13	8.87213e-12	-1.28715	2.53297e-08	1.70827e-07	-1.20809
ILMN_2220184	NM_002056.1	GFPT1	8.67625e-13	8.93881e-12	1.40451	3.28704e-09	2.57876e-08	1.31541
ILMN_1769390	NM_198147.1	ABHD15	8.70447e-13	8.96288e-12	-1.24089	2.28605e-10	2.14014e-09	-1.20959
ILMN_1706342	NM_152557.3	ZNF746	8.78677e-13	9.04258e-12	-1.36801	1.27856e-13	2.00272e-12	-1.40643
ILMN_1714567	NM_001620.1	AHNAK	8.92792e-13	9.18272e-12	-2.24865	4.67581e-10	4.144e-09	-2.01122
ILMN_1707720	NM_005628.1	SLC1A5	9.00768e-13	9.2596e-12	-1.60788	2.18687e-09	1.75597e-08	-1.47566
ILMN_1798654	NM_005915.4	MCM6	9.06609e-13	9.31444e-12	-1.92391	3.9546e-12	4.92377e-11	-1.91722
ILMN_2061405	NM_017426.2	NUP54	9.28459e-13	9.53363e-12	1.35757	2.2925e-08	1.55634e-07	1.25893
ILMN_1761804	NM_000696.3	ALDH9A1	9.34936e-13	9.5948e-12	-1.57921	1.43174e-08	1.00949e-07	-1.41964
ILMN_1746819	NM_001735.2	C5	9.37877e-13	9.61963e-12	-1.21686	9.12023e-10	7.72311e-09	-1.18034
ILMN_1706304	NM_017629.2	EIF2C4	9.48697e-13	9.7252e-12	-1.26089	2.76412e-10	2.54905e-09	-1.22583
ILMN_1740170	NM_213720.1	CHCHD10	9.59471e-13	9.83018e-12	-1.71339	2.86755e-11	3.11064e-10	-1.66023
ILMN_1792415	NM_032806.4	C3orf39	9.6256e-13	9.85636e-12	-1.24036	1.10118e-09	9.1941e-09	-1.19835
ILMN_2326997	NM_013406.1	DHPS	9.64453e-13	9.87026e-12	-1.52781	1.43641e-09	1.17694e-08	-1.42319
ILMN_2400292	NM_002752.3	MAPK9	9.73676e-13	9.95913e-12	-1.4985	7.09284e-09	5.23509e-08	-1.37521
ILMN_1745499	NM_153477.1	UXT	9.79859e-13	1.0012e-11	1.25321	5.11415e-09	3.86114e-08	1.19713
ILMN_1764794	NM_002794.3	PSMB2	9.79931e-13	1.0012e-11	1.546	7.19517e-13	1.002e-11	1.57577
ILMN_1759952	NM_002790.2	PSMA5	9.87583e-13	1.00846e-11	1.52914	4.7076e-13	6.67163e-12	1.56576
ILMN_3266606	XM_001134012.2	FABP5L2	9.96455e-13	1.01696e-11	-3.79743	1.11697e-13	1.77217e-12	-4.31503
ILMN_2190598	NM_018351.2	FGD6	1.01225e-12	1.03251e-11	-1.2249	7.51846e-11	7.62256e-10	-1.20423
ILMN_1739885	NM_001008485.1	SLC41A3	1.01513e-12	1.03487e-11	-1.4761	1.09216e-09	9.13944e-09	-1.38774
ILMN_2205896	NR_002211.1	MEIS3P1	1.01978e-12	1.03904e-11	1.41432	1.79659e-12	2.34778e-11	1.42397
ILMN_2290998	NM_005125.1	CCS	1.02267e-12	1.04141e-11	-1.327	6.55796e-11	6.71488e-10	-1.29735
ILMN_1716488	NM_018026.2	PACS1	1.02645e-12	1.04468e-11	-1.25284	1.29226e-11	1.48381e-10	-1.24306
ILMN_1724984	NM_004836.4	EIF2AK3	1.02864e-12	1.04633e-11	1.37967	3.5911e-09	2.79913e-08	1.29709
ILMN_1800311	NM_004506.2	HSF2	1.03244e-12	1.04962e-11	-1.25302	9.68786e-08	5.96664e-07	-1.17463
ILMN_1811702	NM_002087.2	GRN	1.05304e-12	1.06997e-11	-1.50643	3.0549e-10	2.79331e-09	-1.43298
ILMN_1671237	NM_031498.1	GNGT2	1.09733e-12	1.11436e-11	-1.3152	1.41105e-12	1.87855e-11	-1.32544
ILMN_1756352	NM_014017.1	MAPBPIP	1.1082e-12	1.12478e-11	-1.53251	2.16529e-08	1.4754e-07	-1.38237
ILMN_1754894	NM_174896.2	C1orf162	1.11064e-12	1.12635e-11	-2.79193	4.20732e-10	3.76314e-09	-2.4438
ILMN_1743662	NM_198439.1	KBTBD3	1.11203e-12	1.12635e-11	-1.19376	3.33004e-10	3.01797e-09	-1.16801
ILMN_2373982	NM_012407.3	PICK1	1.11206e-12	1.12635e-11	-1.32254	6.77988e-14	1.12401e-12	-1.36493
ILMN_1694268	NM_018645.3	HES6	1.11219e-12	1.12635e-11	-1.23085	4.20391e-10	3.76191e-09	-1.19814
ILMN_1719864	NM_015197.1	PACS2	1.1165e-12	1.1301e-11	-1.20284	5.26429e-14	8.87093e-13	-1.2298
ILMN_2089902	NM_138459.3	NUS1	1.20396e-12	1.21796e-11	1.27211	2.79068e-12	3.53664e-11	1.27577
ILMN_1735735	NM_005886.2	KATNB1	1.21851e-12	1.232e-11	-1.33057	2.70494e-12	3.43507e-11	-1.33557
ILMN_1794914	NM_024954.3	UBTD1	1.22536e-12	1.23825e-11	-1.58739	1.00365e-07	6.16149e-07	-1.39205
ILMN_1748476	NM_015934.3	NOP58	1.24193e-12	1.2543e-11	1.65072	9.41642e-11	9.37173e-10	1.58173
ILMN_1694502	NM_000946.2	PRIM1	1.24294e-12	1.25464e-11	-1.28274	2.41789e-11	2.6525e-10	-1.26774
ILMN_2309180	NM_003078.3	SMARCD3	1.2612e-12	1.27237e-11	-1.39773	3.63055e-11	3.87231e-10	-1.37075
ILMN_1710001	NM_001035267.1	RPL41	1.27443e-12	1.28502e-11	1.25831	6.8575e-13	9.5787e-12	1.27358
ILMN_1660451	NM_178008.1	STARD13	1.28074e-12	1.29068e-11	-1.34373	2.4834e-10	2.3085e-09	-1.30016
ILMN_1800976	NM_004555.2	NFATC3	1.28566e-12	1.29493e-11	-1.23765	7.70397e-10	6.62721e-09	-1.2004
ILMN_1773059	NM_032777.6	GPR124	1.31792e-12	1.32669e-11	1.39499	1.92871e-12	2.49919e-11	1.40648
ILMN_1690352	NM_032804.5	ADO	1.32848e-12	1.3366e-11	-1.41869	3.37754e-12	4.2425e-11	-1.4233
ILMN_1718271	NM_152912.3	MTIF3	1.3307e-12	1.3381e-11	-1.40422	2.73293e-08	1.83575e-07	-1.29235
ILMN_2390338	NM_006357.2	UBE2E3	1.34319e-12	1.34992e-11	-1.52731	5.65217e-09	4.24649e-08	-1.4039
ILMN_1753111	NM_005746.2	NAMPT	1.35072e-12	1.35675e-11	3.55442	1.70757e-11	1.92593e-10	3.39834
ILMN_1761010	NM_000532.3	PCCB	1.3609e-12	1.36623e-11	-1.42089	4.86527e-09	3.68682e-08	-1.32711
ILMN_2373515	NM_005348.2	HSP90AA1	1.36169e-12	1.36629e-11	1.58529	2.8241e-08	1.89492e-07	1.41604
ILMN_1697363	NM_001039140.1	C20orf27	1.36646e-12	1.37032e-11	-1.5507	6.815e-12	8.18687e-11	-1.54425
ILMN_1761961	NM_001031713.2	CCDC90A	1.38461e-12	1.38777e-11	-1.50275	2.57498e-11	2.81563e-10	-1.47472
ILMN_1657682	NM_024996.5	GFM1	1.39783e-12	1.40026e-11	1.50012	2.31559e-09	1.8561e-08	1.3987
ILMN_3243899	NR_015339.1	C8orf83	1.41895e-12	1.42065e-11	-1.27683	5.34422e-11	5.55871e-10	-1.2564
ILMN_2192316	NM_003286.2	TOP1	1.42532e-12	1.42625e-11	1.40202	5.86823e-07	3.17538e-06	1.25236
ILMN_1733155	NM_014030.3	GIT1	1.43866e-12	1.43882e-11	-1.21315	2.04905e-10	1.92904e-09	-1.18916
ILMN_1662932	NM_002298.2	LCP1	1.45668e-12	1.45604e-11	1.45875	4.68462e-10	4.14982e-09	1.39078
ILMN_1731714	NM_182898.2	CREB5	1.49008e-12	1.48863e-11	-1.66656	1.17256e-11	1.3531e-10	-1.64764
ILMN_2307032	NM_145638.1	OSBPL5	1.49362e-12	1.49136e-11	-1.8468	1.87364e-11	2.09403e-10	-1.80714
ILMN_1712708	NM_033452.2	TRIM47	1.50921e-12	1.50611e-11	-1.27621	8.32902e-11	8.37075e-10	-1.25249
ILMN_1728168	NM_016045.1	C20orf45	1.51333e-12	1.5094e-11	1.33353	2.21577e-12	2.84321e-11	1.34301
ILMN_1807397	NM_002492.2	NDUFB5	1.51416e-12	1.50942e-11	-1.37294	6.13024e-10	5.34066e-09	-1.31623
ILMN_1686981	NM_018837.2	SULF2	1.55318e-12	1.54748e-11	-1.95519	1.42892e-11	1.63159e-10	-1.92039
ILMN_1677043	NM_003689.2	AKR7A2	1.55714e-12	1.55058e-11	-1.89244	2.94945e-09	2.33077e-08	-1.69027
ILMN_1678957	NM_017706.4	WDR55	1.57898e-12	1.57149e-11	1.30103	3.90635e-13	5.60934e-12	1.32672
ILMN_1803279	NM_016040.3	TMED5	1.58181e-12	1.57345e-11	1.44327	5.42402e-12	6.63522e-11	1.44369
ILMN_1660111	NM_006002.3	UCHL3	1.58275e-12	1.57354e-11	-1.59671	2.28731e-10	2.14024e-09	-1.52074
ILMN_1715569	NM_016053.2	CCDC53	1.61819e-12	1.60791e-11	-1.43224	5.02113e-09	3.79557e-08	-1.33701
ILMN_1758784	NM_001001485.1	ATP2C1	1.62058e-12	1.60941e-11	1.61646	2.33624e-13	3.47088e-12	1.68743
ILMN_1705849	NM_003124.3	SPR	1.63872e-12	1.62656e-11	1.36429	1.31274e-10	1.26887e-09	1.32764
ILMN_1909466	NM_003369.3	UVRAG	1.64535e-12	1.63226e-11	-1.19397	1.13731e-07	6.91224e-07	-1.13571
ILMN_2323992	NM_197950.2	CLEC7A	1.65202e-12	1.63799e-11	-1.54686	1.45312e-13	2.25509e-12	-1.6182
ILMN_1749403	NM_178562.2	TSPAN33	1.65441e-12	1.63949e-11	2.24321	1.6774e-13	2.55797e-12	2.43074
ILMN_1689160	NM_022355.1	DPEP2	1.69487e-12	1.67868e-11	-2.37733	1.7057e-12	2.23693e-11	-2.45065
ILMN_1793517	NM_004658.1	RASAL1	1.70949e-12	1.69225e-11	-1.64471	1.84624e-12	2.40246e-11	-1.67202
ILMN_1683575	NM_018196.1	TMLHE	1.74561e-12	1.72708e-11	-1.2468	1.93037e-12	2.49959e-11	-1.25575
ILMN_1737580	NM_015704.1	PPPDE2	1.75607e-12	1.73649e-11	2.05226	8.3858e-12	9.89985e-11	2.03963
ILMN_2211065	NM_001042595.1	TMEM91	1.76452e-12	1.74392e-11	-1.93763	2.3184e-11	2.55398e-10	-1.89076
ILMN_3251560	NM_174909.3	TMEM167A	1.77745e-12	1.75576e-11	1.36815	5.68817e-13	8.01818e-12	1.39728
ILMN_1708890	NM_032023.3	RASSF4	1.79183e-12	1.76862e-11	1.55146	1.0029e-08	7.25141e-08	1.41522
ILMN_1757186	NM_130759.2	GIMAP1	1.79239e-12	1.76862e-11	-1.94717	8.56914e-12	1.00969e-10	-1.93598
ILMN_1715392	NM_004698.1	PRPF3	1.79897e-12	1.77325e-11	1.88691	1.97608e-11	2.20185e-10	1.84893
ILMN_1696749	NM_005572.3	LMNA	1.79901e-12	1.77325e-11	-1.7501	2.54292e-10	2.36145e-09	-1.65109
ILMN_1815345	NM_003758.2	EIF3J	1.80383e-12	1.77706e-11	1.29631	9.04238e-08	5.6084e-07	1.20746
ILMN_1659257	NM_152942.2	TNFRSF8	1.8115e-12	1.78366e-11	1.90865	4.1074e-13	5.87062e-12	2.00593
ILMN_2370208	NM_001048251.1	CMTM3	1.90049e-12	1.87029e-11	-1.58101	1.25378e-10	1.22019e-09	-1.52224
ILMN_1713934	NM_004862.2	LITAF	1.90444e-12	1.87317e-11	1.80704	8.6435e-10	7.35654e-09	1.66587
ILMN_1721669	NM_174856.1	IDH3B	1.94888e-12	1.91587e-11	-1.43428	4.54631e-12	5.60003e-11	-1.44021
ILMN_2349633	NM_148902.1	TNFRSF18	2.00013e-12	1.9652e-11	1.79897	2.76817e-15	5.79119e-14	2.04867
ILMN_2407389	NM_002510.2	GPNMB	2.0096e-12	1.97345e-11	-3.00758	2.35156e-11	2.58742e-10	-2.89702
ILMN_1696127	NM_015349.1	KIAA0240	2.02071e-12	1.9833e-11	-1.36416	8.53136e-08	5.31827e-07	-1.2546
ILMN_2389445	NM_001011722.2	ARHGEF10L	2.02971e-12	1.99108e-11	1.44473	7.59596e-10	6.53735e-09	1.37609
ILMN_3247728	NM_014455.2	RNF115	2.03205e-12	1.99231e-11	1.80603	7.44373e-13	1.03257e-11	1.87514
ILMN_1713679	NM_018000.2	MREG	2.07395e-12	2.03154e-11	1.41414	6.88753e-12	8.26324e-11	1.41485
ILMN_1702636	NM_032525.1	TUBB6	2.07425e-12	2.03154e-11	1.79894	2.10913e-08	1.44247e-07	1.57368
ILMN_1710207	NM_018121.2	C10orf6	2.08676e-12	2.0427e-11	-1.39457	8.78056e-11	8.77676e-10	-1.36236
ILMN_1752213	NM_032936.2	TMEM60	2.09335e-12	2.04807e-11	-1.62189	9.29214e-10	7.86146e-09	-1.51768
ILMN_1763723	NM_030783.1	PTDSS2	2.1007e-12	2.05417e-11	-1.36016	1.7302e-10	1.64735e-09	-1.32329
ILMN_1738326	NM_004846.2	EIF4E2	2.1153e-12	2.06735e-11	1.38671	4.22397e-13	6.02109e-12	1.42377
ILMN_1767448	NM_005780.1	LHFP	2.11851e-12	2.06939e-11	1.44132	7.89572e-10	6.77637e-09	1.37323
ILMN_2323385	NM_033091.1	TRIM4	2.17132e-12	2.11985e-11	-1.52105	2.10442e-10	1.97712e-09	-1.4622
ILMN_1671005	NM_182972.2	IRF2BP2	2.18404e-12	2.13114e-11	-1.69547	2.26127e-05	9.24142e-05	-1.34221
ILMN_2345016	NM_198938.1	PTGES2	2.22077e-12	2.16583e-11	-1.48028	1.28992e-09	1.06448e-08	-1.39826
ILMN_3241904	XM_001721795.1	LOC100134000	2.22238e-12	2.16627e-11	1.48266	2.37995e-11	2.61554e-10	1.46426
ILMN_1786303	NM_006865.2	LILRA3	2.24455e-12	2.18672e-11	4.74562	6.92471e-14	1.14523e-12	5.84282
ILMN_1887174	NM_001080394.1	KIAA0146	2.30384e-12	2.24329e-11	-1.37501	1.66505e-10	1.59107e-09	-1.33788
ILMN_2308689	NM_001035507.2	AGBL5	2.35134e-12	2.28834e-11	-1.15502	1.28271e-08	9.12083e-08	-1.12049
ILMN_1777378	NM_203497.2	COMMD6	2.35728e-12	2.29291e-11	-1.63554	9.00208e-09	6.53704e-08	-1.48213
ILMN_1727043	NM_024656.2	GLT25D1	2.37742e-12	2.31128e-11	-2.12567	2.06337e-09	1.66404e-08	-1.88793
ILMN_1660086	NM_002474.2	MYH11	2.40522e-12	2.33708e-11	2.25255	3.07916e-15	6.41272e-14	2.7029
ILMN_1688089	NM_002567.2	PEBP1	2.46398e-12	2.39291e-11	-1.78149	2.72544e-12	3.45872e-11	-1.81513
ILMN_1749915	NM_020317.3	C1orf63	2.55873e-12	2.48362e-11	-1.84844	6.62836e-08	4.20731e-07	-1.57814
ILMN_1800317	NM_003392.3	WNT5A	2.56026e-12	2.4838e-11	1.58949	1.29453e-14	2.41523e-13	1.73212
ILMN_2225318	NM_004595.2	SMS	2.60007e-12	2.5211e-11	1.93978	2.07825e-10	1.95453e-09	1.82839
ILMN_1785330	NM_014521.2	SH3BP4	2.62242e-12	2.54143e-11	-1.22023	5.1909e-14	8.77932e-13	-1.25636
ILMN_1651799	NM_018976.3	SLC38A2	2.66349e-12	2.57988e-11	-1.62346	2.90786e-08	1.94829e-07	-1.45082
ILMN_1713638	NM_001099287.1	NIPAL4	2.68476e-12	2.59912e-11	2.04136	1.17673e-08	8.40615e-08	1.76329
ILMN_1728779	NM_018297.2	NGLY1	2.72825e-12	2.63983e-11	-1.37753	1.58875e-07	9.4232e-07	-1.25844
ILMN_1712659	NM_004156.2	PPP2CB	2.73256e-12	2.64262e-11	1.49182	1.14062e-08	8.17028e-08	1.37498
ILMN_2239772	NM_001080422.1	FAM108A3	2.7631e-12	2.67076e-11	-1.31393	6.70131e-11	6.84676e-10	-1.2942
ILMN_3239426	NM_016301.2	GPN3	2.77773e-12	2.68349e-11	-1.41227	6.74984e-08	4.27413e-07	-1.29273
ILMN_1741599	NM_015955.2	MEMO1	2.79871e-12	2.70234e-11	-1.28595	1.85584e-10	1.75791e-09	-1.25901
ILMN_2329958	NM_001012751.1	ABI1	2.80561e-12	2.70759e-11	1.69848	1.07592e-10	1.05769e-09	1.63793
ILMN_1706652	NM_002542.4	OGG1	2.81219e-12	2.71252e-11	-1.18316	5.01674e-11	5.24469e-10	-1.17391
ILMN_1789492	NM_013373.2	ZDHHC8	2.83806e-12	2.73547e-11	-1.66337	2.35943e-11	2.59453e-10	-1.64238
ILMN_1699598	NM_004068.3	AP2M1	2.83894e-12	2.73547e-11	-1.33541	1.99219e-09	1.60945e-08	-1.27791
ILMN_2293758	NM_016248.2	AKAP11	2.85959e-12	2.75392e-11	-1.55229	2.84159e-10	2.61095e-09	-1.48822
ILMN_2158705	NM_138448.2	ACYP2	2.86404e-12	2.75677e-11	-1.23906	1.86369e-11	2.08417e-10	-1.23429
ILMN_3188110	NM_001100419.1	C19orf60	2.88899e-12	2.77934e-11	-1.8138	1.47685e-09	1.209e-08	-1.66567
ILMN_1718853	NM_003366.2	UQCRC2	2.91152e-12	2.79955e-11	-1.60628	7.04809e-12	8.43942e-11	-1.614
ILMN_1669033	NM_147223.2	NCOA1	2.92134e-12	2.80753e-11	-1.48512	7.03892e-12	8.43391e-11	-1.49116
ILMN_1724718	NM_001004720.1	NCK2	2.95618e-12	2.83954e-11	1.62556	9.5567e-12	1.11891e-10	1.62704
ILMN_1713732	NM_005157.3	ABL1	2.98131e-12	2.86218e-11	-1.34238	4.8973e-09	3.70804e-08	-1.27413
ILMN_1654629	NM_032326.2	TMEM175	3.0567e-12	2.93303e-11	-1.41265	1.5177e-08	1.06522e-07	-1.31386
ILMN_1780057	NM_002910.4	RENBP	3.09644e-12	2.96962e-11	-1.60342	1.34661e-12	1.79925e-11	-1.64868
ILMN_1715179	NM_003090.2	SNRPA1	3.10882e-12	2.97924e-11	1.5475	1.26035e-10	1.22594e-09	1.50063
ILMN_3244607	NM_173511.2	FAM117B	3.1097e-12	2.97924e-11	-1.22895	1.06504e-10	1.04811e-09	-1.21244
ILMN_1758055	NM_033557.1	YIF1B	3.16907e-12	3.03454e-11	-1.48681	7.77555e-10	6.68255e-09	-1.4164
ILMN_1678422	NM_024119.2	DHX58	3.23995e-12	3.1008e-11	3.32433	3.82086e-11	4.0612e-10	3.18676
ILMN_2357438	NM_198434.1	AURKA	3.25802e-12	3.11648e-11	-1.22967	4.79838e-06	2.22685e-05	-1.13551
ILMN_1670517	NM_003166.3	SULT1A3	3.2867e-12	3.14229e-11	-1.3226	1.43089e-08	1.00928e-07	-1.24838
ILMN_1769720	NM_014393.1	STAU2	3.30235e-12	3.15561e-11	-1.25824	1.95074e-09	1.57735e-08	-1.21618
ILMN_1691444	NM_152896.1	UHRF2	3.31647e-12	3.16747e-11	-1.33484	1.56221e-08	1.09284e-07	-1.25667
ILMN_2120022	NM_178815.3	ARL5B	3.32651e-12	3.17541e-11	2.29737	2.51966e-08	1.69992e-07	1.90833
ILMN_1755024	NM_014002.2	IKBKE	3.33236e-12	3.17935e-11	1.63445	1.52046e-12	2.00828e-11	1.6814
ILMN_1733515	NM_032603.2	LOXL3	3.3674e-12	3.21112e-11	-1.28009	1.00996e-10	9.98704e-10	-1.26063
ILMN_1807894	NM_182728.1	SLC7A8	3.36991e-12	3.21186e-11	-1.48154	5.74107e-12	6.97854e-11	-1.49326
ILMN_1754114	XM_028217.4	FLJ20021	3.43436e-12	3.2716e-11	-1.37887	7.54607e-12	8.99483e-11	-1.38454
ILMN_1713450	NM_002475.3	MYL6B	3.43681e-12	3.27224e-11	-1.59561	1.23072e-06	6.33984e-06	-1.36058
ILMN_2316386	NM_001077191.1	GPBAR1	3.43912e-12	3.27275e-11	-1.95857	6.39845e-10	5.55597e-09	-1.81324
ILMN_1746716	XM_931996.1	LOC643035	3.44124e-12	3.27308e-11	-1.31131	8.35541e-08	5.2174e-07	-1.22267
ILMN_1763852	NM_001093.3	ACACB	3.54564e-12	3.37064e-11	-1.27707	3.79762e-12	4.74112e-11	-1.28751
ILMN_1694608	NM_198593.1	C1QTNF1	3.5617e-12	3.38417e-11	1.36875	1.29206e-14	2.41307e-13	1.45574
ILMN_2082314	NM_005488.1	TOM1	3.60561e-12	3.42412e-11	1.50757	9.2098e-12	1.08173e-10	1.51279
ILMN_1766851	NM_018480.2	TMEM126B	3.61147e-12	3.42792e-11	-1.5103	4.29082e-13	6.09971e-12	-1.57139
ILMN_1718336	NM_032350.4	C7orf50	3.63777e-12	3.45111e-11	-2.0396	3.88838e-10	3.50334e-09	-1.90078
ILMN_1689868	NM_174940.2	TMEM80	3.64274e-12	3.45405e-11	-1.38102	9.09937e-09	6.6051e-08	-1.29848
ILMN_2393573	NM_007182.4	RASSF1	3.74237e-12	3.5467e-11	-1.3924	2.41628e-09	1.93344e-08	-1.32437
ILMN_2207504	NM_000230.1	LEP	3.75815e-12	3.55983e-11	-2.08541	6.58392e-11	6.73429e-10	-2.01481
ILMN_2256050	NM_001002236.1	SERPINA1	3.78483e-12	3.58326e-11	1.93491	1.39798e-12	1.86385e-11	2.0181
ILMN_1682098	NM_002789.3	PSMA4	3.81122e-12	3.60639e-11	1.79165	1.80406e-10	1.71414e-09	1.71444
ILMN_1651964	NM_001023587.1	ABCC5	3.8499e-12	3.64113e-11	-1.45871	1.563e-12	2.06151e-11	-1.49274
ILMN_2235283	NM_138957.2	MAPK1	3.87006e-12	3.65832e-11	-1.66507	8.33219e-09	6.08411e-08	-1.5137
ILMN_1686884	NM_002182.2	IL1RAP	3.87342e-12	3.65962e-11	1.65421	2.10843e-08	1.44247e-07	1.48494
ILMN_1800739	NM_021102.2	SPINT2	3.88886e-12	3.67233e-11	-1.9544	4.37155e-06	2.04264e-05	-1.51578
ILMN_1689456	NM_015642.3	ZBTB20	3.90283e-12	3.68364e-11	-1.23105	1.65707e-13	2.53534e-12	-1.26368
ILMN_1754179	NM_003917.2	AP1G2	3.95416e-12	3.73017e-11	-1.31423	3.48138e-11	3.72396e-10	-1.30451
ILMN_1654262	NM_152240.1	ZMAT3	4.01116e-12	3.78201e-11	-1.53715	1.31812e-09	1.08677e-08	-1.45236
ILMN_1801504	NM_001754.3	RUNX1	4.02676e-12	3.79478e-11	1.54137	8.90821e-10	7.5644e-09	1.46309
ILMN_1654571	NM_015122.1	FCHO1	4.03336e-12	3.79906e-11	-1.13847	1.14012e-10	1.11723e-09	-1.12952
ILMN_1763875	NM_001025091.1	ABCF1	4.07847e-12	3.83959e-11	1.50415	5.26892e-11	5.48967e-10	1.48083
ILMN_1724837	NM_020119.3	ZC3HAV1	4.13502e-12	3.89084e-11	2.42687	3.20826e-10	2.9234e-09	2.2405
ILMN_1713369	NM_012423.2	RPL13A	4.14359e-12	3.89692e-11	-1.69622	7.27455e-10	6.27537e-09	-1.59718
ILMN_2383305	NM_182679.1	GPATCH4	4.16319e-12	3.91335e-11	1.35267	3.02479e-07	1.71575e-06	1.23784
ILMN_1765085	NM_015939.3	TRMT6	4.37281e-12	4.10831e-11	1.25318	2.54461e-11	2.78654e-10	1.24882
ILMN_1676946	NM_006803.2	AP3M2	4.41122e-12	4.14228e-11	-1.40086	2.50111e-09	1.99354e-08	-1.33248
ILMN_1815012	NM_001013839.1	EXOC7	4.41396e-12	4.14275e-11	-1.4165	3.29216e-09	2.58168e-08	-1.34136
ILMN_1766085	NM_002908.2	REL	4.41636e-12	4.1429e-11	1.7349	5.46144e-09	4.10821e-08	1.57852
ILMN_1768194	NM_001166.3	BIRC2	4.42411e-12	4.14805e-11	1.46212	3.90849e-07	2.18279e-06	1.30441
ILMN_1792508	NM_004872.3	TMEM59	4.44979e-12	4.17001e-11	-1.44335	3.45463e-06	1.6463e-05	-1.26041
ILMN_3307827	NM_005528.3	DNAJC4	4.51474e-12	4.22873e-11	-1.64656	3.40858e-08	2.25673e-07	-1.4714
ILMN_1665307	NM_001025389.1	AMPD3	4.60489e-12	4.31098e-11	1.2433	4.07469e-12	5.05623e-11	1.25384
ILMN_2126832	NM_021982.1	SEC24A	4.65689e-12	4.35745e-11	1.47695	1.85012e-10	1.75338e-09	1.43655
ILMN_1763365	NM_031452.2	FAM103A1	4.75194e-12	4.44414e-11	1.33541	2.44488e-10	2.27498e-09	1.30536
ILMN_1793950	XM_926231.1	P704P	4.78807e-12	4.47566e-11	2.06284	1.07028e-12	1.45105e-11	2.1834
ILMN_1665730	NM_012089.1	ABCB10	4.80624e-12	4.49037e-11	-1.37578	6.61172e-10	5.73575e-09	-1.32944
ILMN_1814589	XR_015190.1	LOC728037	4.83281e-12	4.5129e-11	-1.14465	5.31468e-15	1.06133e-13	-1.18115
ILMN_2251184	NM_006817.3	ERP29	4.84935e-12	4.52606e-11	-1.63079	4.96266e-11	5.2029e-10	-1.60554
ILMN_1737738	NM_018838.3	NDUFA12	4.86784e-12	4.54034e-11	-1.56897	2.46697e-10	2.29438e-09	-1.51458
ILMN_2103841	NM_003977.1	AIP	4.86957e-12	4.54034e-11	-1.60167	2.77387e-08	1.86257e-07	-1.44557
ILMN_1772845	NM_180699.1	SNRNP35	4.93751e-12	4.60136e-11	1.51435	4.3371e-11	4.57827e-10	1.49715
ILMN_1680955	NM_198436.1	AURKA	5.05896e-12	4.71216e-11	-1.26759	5.94642e-09	4.45487e-08	-1.21726
ILMN_2198376	NM_002789.3	PSMA4	5.07615e-12	4.72579e-11	1.8583	8.99955e-10	7.63492e-09	1.73041
ILMN_1782560	NM_175862.2	CD86	5.09238e-12	4.73851e-11	-2.21515	1.28528e-11	1.47671e-10	-2.23019
ILMN_2402416	NM_005494.2	DNAJB6	5.11292e-12	4.75522e-11	2.28601	4.94006e-09	3.73889e-08	1.99434
ILMN_3275696	XR_037582.1	LOC100131940	5.18397e-12	4.81888e-11	-1.5145	1.08705e-11	1.26391e-10	-1.52324
ILMN_1654516	NM_031925.1	TMEM120A	5.23933e-12	4.86788e-11	2.58523	3.69749e-13	5.33432e-12	2.87506
ILMN_1713561	NM_012261.2	C20orf103	5.24873e-12	4.87416e-11	2.13389	1.50962e-10	1.45081e-09	2.03579
ILMN_1743747	NM_014328.2	RUSC1	5.44754e-12	5.05624e-11	-1.53415	4.50415e-11	4.73834e-10	-1.51721
ILMN_1733696	NM_018285.2	IMP3	5.4959e-12	5.09856e-11	-1.55085	7.35473e-08	4.63647e-07	-1.39299
ILMN_2099301	NM_015374.1	UNC84B	5.51008e-12	5.10915e-11	-1.54829	1.89214e-06	9.43617e-06	-1.3309
ILMN_1658425	NM_004393.2	DAG1	5.52763e-12	5.12284e-11	-1.30475	6.35497e-09	4.73021e-08	-1.24681
ILMN_1737360	XR_001421.1	TSPYL3	5.53618e-12	5.12819e-11	1.22305	1.70478e-11	1.92395e-10	1.22371
ILMN_1765649	NM_001571.2	IRF3	5.54806e-12	5.13662e-11	-1.37616	3.38745e-09	2.6519e-08	-1.31097
ILMN_1659029	NM_001001794.2	FAM116B	5.59845e-12	5.17929e-11	-1.43989	8.49035e-09	6.1947e-08	-1.34887
ILMN_2320513	NM_133173.2	APBB3	5.59976e-12	5.17929e-11	-1.7415	3.3041e-10	3.00036e-09	-1.66289
ILMN_2364174	NM_001892.4	CSNK1A1	5.65352e-12	5.22639e-11	1.2625	6.67554e-10	5.7884e-09	1.23237
ILMN_1770084	NM_006283.1	TACC1	5.67854e-12	5.24689e-11	-1.65224	5.18951e-10	4.56419e-09	-1.57438
ILMN_1690473	NM_002503.3	NFKBIB	5.75649e-12	5.31626e-11	1.46553	3.37835e-09	2.6459e-08	1.38332
[truncated: 16,454 more rows]
